# Supplementary material for: Triaqua-1κ3 O-μ-cyanido-1:2κ2 N:C-penta­cyanido-2κ5 C-tetra­kis­(dimethyl­formamide-1κO)-1-holmium(III)-2-iron(III) monohydrate
Source: Acta Crystallogr Sect E Struct Rep Online. 2011 Jul 16;67(Pt 8):m1094–5. doi: 10.1107/S160053681102695X (PMC3212167; doi:10.1107/S160053681102695X)
Supplement: Supplementary file 1 [file e-67-m1094-sup1.cif]

##############################################################################
#                                                                            #
# This CIF contains the data in a paper accepted for publication in          #
# Acta Crystallographica Section E. It conforms to the requirements of       #
# Notes for Authors for Acta Crystallographica Section E, and has been       #
# peer reviewed under the auspices of the IUCr Commission on Journals.       #
#                                                                            #
# Full details of the Crystallographic Information File format               #
# are given in the paper "The Crystallographic Information File (CIF):       #
# a New Standard Archive File for Crystallography" by S. R. Hall, F. H.      #
# Allen and I. D. Brown [Acta Cryst. (1991), A47, 655-685].                  #
#                                                                            #
# The current version of the core CIF dictionary is obtainable from          #
# ftp://ftp.iucr.org/pub/cif_core.dic.                                       #
#                                                                            #
# Software is freely available for graphical display of the structure(s)     #
# in this CIF. For information consult the CIF software page                 #
# http://www.iucr.org/resources/cif/software.                                #
#                                                                            #
# This file may be used for bona fide research purposes within the           #
# scientific community so long as proper attribution is given to the journal # 
# article from which it was obtained.                                        #
#                                                                            #
##############################################################################
data_I
_audit_creation_method     SHELXL-97
_chemical_name_systematic
;
Triaqua-1\k^3^<i>O</i>-\m-cyanido-1:2\k^2^<i>N</i>:<i>C</i>-pentacyanido-
2\k^5^<i>C</i>-tetrakis(dimethylformamide-1\k<i>O</i>)-1-holmium(III)-2-
iron(III) monohydrate
;
_chemical_name_common     ?
_chemical_formula_moiety     'C18 H34 Fe0.98 Ho N10 O7 Ru0.02, H2 O'
_chemical_formula_sum     'C18 H36 Fe0.98 Ho N10 O8 Ru0.02'
_chemical_formula_iupac
                          '[Fe0.98 Ho Ru0.02 (C N)6 (C3 H7 N O)4 (H2 O)3], H2 O'
_chemical_formula_weight     742.25
_chemical_melting_point     ?
_symmetry_cell_setting     monoclinic
_symmetry_space_group_name_H-M     'P 21/c'
_symmetry_space_group_name_Hall     '-P 2ybc'
loop_
    _symmetry_equiv_pos_as_xyz
    'x, y, z'
    '-x, y+1/2, -z+1/2'
    '-x, -y, -z'
    'x, -y-1/2, z-1/2'
_cell_length_a     17.6587(15)
_cell_length_b     8.9235(8)
_cell_length_c     25.2750(16)
_cell_angle_alpha     90.00
_cell_angle_beta     128.208(4)
_cell_angle_gamma     90.00
_cell_volume     3129.5(4)
_cell_formula_units_Z     4
_cell_measurement_reflns_used     ?
_cell_measurement_theta_min     2.32
_cell_measurement_theta_max     27.74
_cell_measurement_temperature     293(2)
_exptl_crystal_description     'block'
_exptl_crystal_colour     'yellow'
_exptl_crystal_size_max     0.30
_exptl_crystal_size_mid     0.25
_exptl_crystal_size_min     0.20
_exptl_crystal_density_diffrn     1.575
_exptl_crystal_density_meas     ?
_exptl_crystal_density_method     'not measured'
_exptl_crystal_F_000     1485.8
_exptl_absorpt_coefficient_mu     3.026
_exptl_absorpt_correction_type     multi-scan
_exptl_absorpt_process_details     '(SADABS; Sheldrick, 1996)'
_exptl_absorpt_correction_T_min     0.4638
_exptl_absorpt_correction_T_max     0.5828
_exptl_special_details     ?
_diffrn_ambient_temperature     293(2)
_diffrn_radiation_type     MoK\a
_diffrn_radiation_wavelength     0.71073
_diffrn_radiation_source     'fine-focus sealed tube'
_diffrn_radiation_monochromator     graphite
_diffrn_measurement_device_type     'Bruker APEXII CCD area-detector'
_diffrn_measurement_method     '\f and \w'
_diffrn_detector_area_resol_mean     ?
_diffrn_reflns_number     19042
_diffrn_reflns_av_R_equivalents     0.0296
_diffrn_reflns_av_sigmaI/netI     0.0342
_diffrn_reflns_theta_min     1.47
_diffrn_reflns_theta_max     26.37
_diffrn_reflns_theta_full     26.37
_diffrn_measured_fraction_theta_max     0.999
_diffrn_measured_fraction_theta_full     0.999
_diffrn_reflns_limit_h_min     -22
_diffrn_reflns_limit_h_max     21
_diffrn_reflns_limit_k_min     -9
_diffrn_reflns_limit_k_max     11
_diffrn_reflns_limit_l_min     -25
_diffrn_reflns_limit_l_max     31
_diffrn_standards_number     ?
_diffrn_standards_interval_count     ?
_diffrn_standards_interval_time     ?
_diffrn_standards_decay_%     ?
_refine_special_details
;
Refinement of <i>F</i>^2^ against ALL reflections. The weighted <i>R</i>-factor
<i>wR</i> and goodness of fit <i>S</i> are based on <i>F</i>^2^, conventional
<i>R</i>-factors <i>R</i> are based on <i>F</i>, with <i>F</i> set to zero for
negative <i>F</i>^2^. The threshold expression of <i>F</i>^2^ >
\s(<i>F</i>^2^) is used only for calculating <i>R</i>-factors(gt) <i>etc</i>.
and is not relevant to the choice of reflections for refinement.
<i>R</i>-factors based on <i>F</i>^2^ are statistically about twice as large
as those based on <i>F</i>, and <i>R</i>- factors based on ALL data will be
even larger.
;
_reflns_number_total     6392
_reflns_number_gt     5217
_reflns_threshold_expression     I>2sigma(I)
_refine_ls_structure_factor_coef     Fsqd
_refine_ls_matrix_type     full
_refine_ls_R_factor_all     0.0524
_refine_ls_R_factor_gt     0.0416
_refine_ls_wR_factor_gt     0.1230
_refine_ls_wR_factor_ref     0.1305
_refine_ls_goodness_of_fit_ref     1.039
_refine_ls_restrained_S_all     1.032
_refine_ls_number_reflns     6392
_refine_ls_number_parameters     393
_refine_ls_number_restraints     120
_refine_ls_hydrogen_treatment     constr
_refine_ls_weighting_scheme     calc
_refine_ls_weighting_details
        'calc w=1/[\s^2^(Fo^2^)+(0.0763P)^2^+11.5358P] where P=(Fo^2^+2Fc^2^)/3'
_atom_sites_solution_hydrogens     geom
_atom_sites_solution_primary     direct
_atom_sites_solution_secondary     difmap
_refine_ls_shift/su_max     0.001
_refine_ls_shift/su_mean     0.000
_refine_diff_density_max     1.947
_refine_diff_density_min     -1.039
_refine_ls_extinction_method     none
_refine_ls_extinction_coef     ?
loop_
    _atom_type_symbol
    _atom_type_description
    _atom_type_scat_dispersion_real
    _atom_type_scat_dispersion_imag
    _atom_type_scat_source
    'C' 'C' 0.0033 0.0016
                         'International Tables Vol C Tables 4.2.6.8 and 6.1.1.4'
    'H' 'H' 0.0000 0.0000
                         'International Tables Vol C Tables 4.2.6.8 and 6.1.1.4'
    'Ru' 'Ru' -1.2594 0.8363
                         'International Tables Vol C Tables 4.2.6.8 and 6.1.1.4'
    'Ho' 'Ho' -0.2175 4.6783
                         'International Tables Vol C Tables 4.2.6.8 and 6.1.1.4'
    'N' 'N' 0.0061 0.0033
                         'International Tables Vol C Tables 4.2.6.8 and 6.1.1.4'
    'O' 'O' 0.0106 0.0060
                         'International Tables Vol C Tables 4.2.6.8 and 6.1.1.4'
    'Fe' 'Fe' 0.3463 0.8444
                         'International Tables Vol C Tables 4.2.6.8 and 6.1.1.4'
_computing_data_collection     'APEX2 (Bruker, 2007)'
_computing_cell_refinement     'SAINT (Bruker, 2007)'
_computing_data_reduction     'SAINT (Bruker, 2007)'
_computing_structure_solution     'SHELXS97 (Sheldrick, 2008)'
_computing_structure_refinement     'SHELXL97 (Sheldrick, 2008)'
_computing_molecular_graphics     'SHELXTL (Sheldrick, 2008)'
_computing_publication_material     'SHELXTL (Sheldrick, 2008)'
loop_
    _atom_site_type_symbol
    _atom_site_label
    _atom_site_fract_x
    _atom_site_fract_y
    _atom_site_fract_z
    _atom_site_U_iso_or_equiv
    _atom_site_adp_type
    _atom_site_calc_flag
    _atom_site_refinement_flags
    _atom_site_occupancy
    _atom_site_symmetry_multiplicity
    _atom_site_disorder_assembly
    _atom_site_disorder_group
    Ho Ho1 0.252155(17) -0.08435(3) 0.728404(12) 0.02581(11) Uani d . 1 1 A .
    Ru Ru1 0.25530(4) 0.24860(8) 0.54262(3) 0.01431(16) Uani d P 0.02 1 A 1
    Fe Fe1 0.25530(4) 0.24860(8) 0.54262(3) 0.01431(16) Uani d P 0.98 1 A 2
    C C1 0.3936(4) 0.2162(6) 0.5976(3) 0.0230(11) Uani d . 1 1 . .
    C C2 0.2381(4) 0.0899(6) 0.4835(3) 0.0230(11) Uani d . 1 1 . .
    C C3 0.2655(4) 0.3958(7) 0.4911(3) 0.0288(13) Uani d . 1 1 . .
    C C4 0.2701(4) 0.4092(6) 0.6008(3) 0.0242(11) Uani d . 1 1 . .
    C C5 0.1176(4) 0.2763(6) 0.4864(3) 0.0249(12) Uani d . 1 1 . .
    C C6 0.2508(4) 0.1071(6) 0.5989(3) 0.0223(11) Uani d . 1 1 . .
    C C7 0.0209(5) 0.0851(8) 0.5983(4) 0.0399(15) Uani d . 1 1 . .
    H H7 -0.0257 0.0153 0.5685 0.048 Uiso calc R 1 1 . .
    C C8 -0.0929(6) 0.2763(11) 0.5226(4) 0.071(3) Uani d . 1 1 . .
    H H8A -0.1302 0.1921 0.4947 0.107 Uiso calc R 1 1 . .
    H H8B -0.0827 0.3440 0.4981 0.107 Uiso calc R 1 1 . .
    H H8C -0.1270 0.3271 0.5357 0.107 Uiso calc R 1 1 . .
    C C9 0.0751(8) 0.3376(11) 0.6257(6) 0.088(3) Uani d . 1 1 . .
    H H9A 0.0517 0.4081 0.6412 0.132 Uiso calc R 1 1 . .
    H H9B 0.0905 0.3892 0.6001 0.132 Uiso calc R 1 1 . .
    H H9C 0.1320 0.2894 0.6637 0.132 Uiso calc R 1 1 . .
    C C10 0.4879(4) 0.0850(7) 0.8340(3) 0.0338(14) Uani d . 1 1 . .
    H H10 0.5275 0.0267 0.8725 0.041 Uiso calc R 1 1 . .
    C C11 0.4612(6) 0.3173(10) 0.7772(4) 0.060(2) Uani d . 1 1 . .
    H H11A 0.4301 0.2593 0.7366 0.090 Uiso calc R 1 1 . .
    H H11B 0.5035 0.3893 0.7793 0.090 Uiso calc R 1 1 . .
    H H11C 0.4134 0.3685 0.7771 0.090 Uiso calc R 1 1 . .
    C C12 0.6071(5) 0.2788(9) 0.8950(4) 0.052(2) Uani d . 1 1 . .
    H H12A 0.6377 0.2048 0.9300 0.079 Uiso calc R 1 1 . .
    H H12B 0.5940 0.3667 0.9100 0.079 Uiso calc R 1 1 . .
    H H12C 0.6489 0.3044 0.8842 0.079 Uiso calc R 1 1 . .
    C C13 0.3206(5) 0.1586(9) 0.8541(4) 0.0474(18) Uani d . 1 1 B .
    H H13 0.3481 0.0782 0.8839 0.057 Uiso calc R 1 1 . .
    C C14 0.291(2) 0.429(3) 0.8260(15) 0.062(5) Uani d PU 0.44(3) 1 B 1
    H H14A 0.3060 0.5220 0.8500 0.094 Uiso calc PR 0.44(3) 1 B 1
    H H14B 0.2227 0.4119 0.7984 0.094 Uiso calc PR 0.44(3) 1 B 1
    H H14C 0.3104 0.4351 0.7980 0.094 Uiso calc PR 0.44(3) 1 B 1
    C C15 0.412(2) 0.355(4) 0.9386(15) 0.070(6) Uani d PU 0.44(3) 1 B 1
    H H15A 0.4626 0.3972 0.9398 0.104 Uiso calc PR 0.44(3) 1 B 1
    H H15B 0.4378 0.2818 0.9737 0.104 Uiso calc PR 0.44(3) 1 B 1
    H H15C 0.3807 0.4330 0.9452 0.104 Uiso calc PR 0.44(3) 1 B 1
    C C14' 0.335(2) 0.412(2) 0.8506(13) 0.068(5) Uani d PU 0.56(3) 1 B 2
    H H14D 0.3357 0.3950 0.8135 0.103 Uiso calc PR 0.56(3) 1 B 2
    H H14E 0.3848 0.4814 0.8815 0.103 Uiso calc PR 0.56(3) 1 B 2
    H H14F 0.2734 0.4524 0.8342 0.103 Uiso calc PR 0.56(3) 1 B 2
    C C15' 0.4194(14) 0.296(3) 0.9573(9) 0.053(4) Uani d PU 0.56(3) 1 B 2
    H H15D 0.4818 0.3255 0.9717 0.079 Uiso calc PR 0.56(3) 1 B 2
    H H15E 0.4237 0.1980 0.9749 0.079 Uiso calc PR 0.56(3) 1 B 2
    H H15F 0.3972 0.3663 0.9735 0.079 Uiso calc PR 0.56(3) 1 B 2
    C C16 0.0630(5) -0.2223(10) 0.7166(4) 0.0493(19) Uani d . 1 1 B .
    H H16 0.0279 -0.2026 0.6709 0.059 Uiso calc R 1 1 . .
    C C17 0.0593(17) -0.268(4) 0.8065(11) 0.065(5) Uani d PU 0.44(3) 1 C 1
    H H17A 0.1265 -0.2451 0.8321 0.098 Uiso calc PR 0.44(3) 1 C 1
    H H17B 0.0521 -0.3609 0.8224 0.098 Uiso calc PR 0.44(3) 1 C 1
    H H17C 0.0274 -0.1895 0.8117 0.098 Uiso calc PR 0.44(3) 1 C 1
    C C18 -0.0869(17) -0.287(3) 0.6958(14) 0.061(5) Uani d PU 0.44(3) 1 C 1
    H H18A -0.1061 -0.2273 0.7172 0.092 Uiso calc PR 0.44(3) 1 C 1
    H H18B -0.1076 -0.3889 0.6921 0.092 Uiso calc PR 0.44(3) 1 C 1
    H H18C -0.1157 -0.2484 0.6517 0.092 Uiso calc PR 0.44(3) 1 C 1
    C C17' 0.0698(13) -0.358(3) 0.7984(9) 0.069(5) Uani d PU 0.56(3) 1 C 2
    H H17D 0.1369 -0.3577 0.8182 0.103 Uiso calc PR 0.56(3) 1 C 2
    H H17E 0.0475 -0.4590 0.7921 0.103 Uiso calc PR 0.56(3) 1 C 2
    H H17F 0.0612 -0.3063 0.8278 0.103 Uiso calc PR 0.56(3) 1 C 2
    C C18' -0.0818(13) -0.347(3) 0.6845(10) 0.060(4) Uani d PU 0.56(3) 1 C 2
    H H18D -0.1026 -0.3260 0.6400 0.089 Uiso calc PR 0.56(3) 1 C 2
    H H18E -0.1260 -0.3033 0.6901 0.089 Uiso calc PR 0.56(3) 1 C 2
    H H18F -0.0799 -0.4539 0.6905 0.089 Uiso calc PR 0.56(3) 1 C 2
    N N1 0.4743(3) 0.1966(7) 0.6286(3) 0.0383(13) Uani d . 1 1 A .
    N N2 0.2289(4) -0.0020(7) 0.4488(3) 0.0448(14) Uani d . 1 1 A .
    N N3 0.2758(5) 0.4849(7) 0.4632(3) 0.0523(16) Uani d . 1 1 A .
    N N4 0.2771(4) 0.5030(6) 0.6335(3) 0.0395(13) Uani d . 1 1 A .
    N N5 0.0349(4) 0.2905(7) 0.4522(3) 0.0430(14) Uani d . 1 1 A .
    N N6 0.2497(4) 0.0265(6) 0.6334(3) 0.0346(12) Uani d . 1 1 A .
    N N7 0.0003(4) 0.2238(6) 0.5829(3) 0.0361(12) Uani d . 1 1 . .
    N N8 0.5167(3) 0.2186(5) 0.8351(2) 0.0281(11) Uani d . 1 1 . .
    N N9 0.3484(5) 0.2909(8) 0.8801(4) 0.0558(18) Uani d . 1 1 . .
    N N10 0.0164(4) -0.2836(9) 0.7354(3) 0.0557(19) Uani d . 1 1 . .
    O O5 0.0981(3) 0.0361(5) 0.6498(2) 0.0430(11) Uani d . 1 1 . .
    O O6 0.4104(3) 0.0281(5) 0.7849(2) 0.0395(11) Uani d . 1 1 . .
    O O7 0.2615(4) 0.1286(5) 0.7941(3) 0.0431(11) Uani d . 1 1 . .
    O O8 0.1475(3) -0.1878(6) 0.7525(2) 0.0440(12) Uani d . 1 1 . .
    O O1W 0.3239(4) 0.7435(5) 0.9333(2) 0.0412(11) Uani d . 1 1 . .
    H H1WA 0.3003 0.6695 0.9407 0.049 Uiso d R 1 1 . .
    H H1WB 0.3161 0.8209 0.9498 0.049 Uiso d R 1 1 . .
    O O2W 0.3524(3) -0.1900(5) 0.8442(2) 0.0350(10) Uani d . 1 1 . .
    H H2WA 0.3355 -0.2198 0.8680 0.042 Uiso d R 1 1 B .
    H H2WB 0.4025 -0.2419 0.8578 0.042 Uiso d R 1 1 . .
    O O3W 0.3578(3) -0.2810(5) 0.7351(2) 0.0393(11) Uani d . 1 1 . .
    H H3WA 0.3555 -0.3561 0.7129 0.047 Uiso d R 1 1 B .
    H H3WB 0.4132 -0.2862 0.7742 0.047 Uiso d R 1 1 . .
    O O4W 0.1595(3) -0.2847(5) 0.6432(2) 0.0348(10) Uani d . 1 1 . .
    H H4WB 0.1762 -0.3568 0.6298 0.042 Uiso d R 1 1 B .
    H H4WA 0.0984 -0.2742 0.6125 0.042 Uiso d R 1 1 . .
loop_
    _atom_site_aniso_label
    _atom_site_aniso_U_11
    _atom_site_aniso_U_22
    _atom_site_aniso_U_33
    _atom_site_aniso_U_12
    _atom_site_aniso_U_13
    _atom_site_aniso_U_23
    Ho1 0.02603(16) 0.02548(16) 0.02722(16) -0.00088(10) 0.01712(13)
                                                                    -0.00049(10)
    Ru1 0.0126(3) 0.0156(3) 0.0124(3) -0.0006(3) 0.0066(3) -0.0008(3)
    Fe1 0.0126(3) 0.0156(3) 0.0124(3) -0.0006(3) 0.0066(3) -0.0008(3)
    C1 0.024(3) 0.022(3) 0.020(3) -0.004(2) 0.013(2) -0.003(2)
    C2 0.018(2) 0.025(3) 0.021(3) 0.000(2) 0.009(2) 0.001(2)
    C3 0.032(3) 0.027(3) 0.023(3) 0.001(2) 0.015(3) 0.000(2)
    C4 0.015(2) 0.028(3) 0.022(3) 0.001(2) 0.008(2) -0.002(2)
    C5 0.021(3) 0.025(3) 0.024(3) -0.004(2) 0.011(2) -0.007(2)
    C6 0.016(2) 0.030(3) 0.019(2) 0.000(2) 0.010(2) -0.003(2)
    C7 0.035(3) 0.039(4) 0.046(4) 0.004(3) 0.025(3) 0.000(3)
    C8 0.054(5) 0.079(7) 0.053(5) 0.032(5) 0.020(4) 0.029(5)
    C9 0.082(7) 0.041(5) 0.097(8) -0.013(5) 0.033(6) -0.003(5)
    C10 0.031(3) 0.037(4) 0.035(3) -0.003(3) 0.021(3) 0.001(3)
    C11 0.065(5) 0.048(5) 0.049(5) 0.003(4) 0.027(4) 0.017(4)
    C12 0.043(4) 0.048(5) 0.045(4) -0.025(3) 0.016(3) -0.016(3)
    C13 0.044(4) 0.049(5) 0.052(4) -0.001(3) 0.031(4) -0.020(4)
    C14 0.061(8) 0.045(7) 0.063(8) 0.000(6) 0.029(6) -0.010(6)
    C15 0.065(7) 0.063(8) 0.067(8) 0.002(7) 0.035(6) -0.013(7)
    C14' 0.068(8) 0.057(7) 0.066(7) -0.002(6) 0.034(6) -0.012(6)
    C15' 0.057(6) 0.052(7) 0.047(6) -0.009(5) 0.031(5) -0.014(5)
    C16 0.048(4) 0.072(6) 0.037(4) -0.011(4) 0.031(3) 0.002(4)
    C17 0.061(7) 0.081(9) 0.062(7) -0.007(6) 0.042(5) 0.010(6)
    C18 0.042(6) 0.067(8) 0.068(7) -0.005(6) 0.031(5) 0.001(7)
    C17' 0.060(6) 0.077(8) 0.064(7) -0.014(6) 0.036(5) 0.016(6)
    C18' 0.043(6) 0.069(8) 0.064(7) -0.010(6) 0.032(5) 0.002(6)
    N1 0.018(2) 0.048(3) 0.034(3) 0.000(2) 0.009(2) 0.000(2)
    N2 0.059(4) 0.037(3) 0.045(3) -0.004(3) 0.035(3) -0.017(3)
    N3 0.078(5) 0.035(3) 0.050(4) -0.010(3) 0.043(4) 0.007(3)
    N4 0.041(3) 0.036(3) 0.038(3) -0.001(2) 0.023(3) -0.017(3)
    N5 0.020(3) 0.046(4) 0.045(3) 0.004(2) 0.011(2) -0.006(3)
    N6 0.042(3) 0.036(3) 0.031(3) 0.001(2) 0.025(2) 0.007(2)
    N7 0.030(3) 0.034(3) 0.037(3) 0.007(2) 0.017(2) 0.010(2)
    N8 0.024(2) 0.026(3) 0.028(2) -0.0027(19) 0.013(2) 0.000(2)
    N9 0.060(4) 0.055(4) 0.072(4) -0.026(3) 0.050(4) -0.042(4)
    N10 0.026(3) 0.095(6) 0.045(3) -0.006(3) 0.022(3) 0.024(3)
    O5 0.032(2) 0.038(3) 0.050(3) 0.016(2) 0.021(2) 0.014(2)
    O6 0.028(2) 0.042(3) 0.040(3) -0.019(2) 0.017(2) -0.011(2)
    O7 0.053(3) 0.032(2) 0.044(3) -0.001(2) 0.029(2) -0.015(2)
    O8 0.029(2) 0.073(4) 0.038(3) -0.011(2) 0.025(2) 0.001(2)
    O1W 0.065(3) 0.034(2) 0.052(3) 0.002(2) 0.049(3) 0.001(2)
    O2W 0.030(2) 0.051(3) 0.033(2) 0.0144(19) 0.0234(19) 0.017(2)
    O3W 0.0211(19) 0.045(3) 0.027(2) 0.0093(18) 0.0023(17) -0.0182(19)
    O4W 0.0138(17) 0.038(3) 0.037(2) -0.0037(16) 0.0077(17) -0.0210(19)
_geom_special_details
;
All e.s.d.'s (except the e.s.d. in the dihedral angle between two l.s. planes)
are estimated using the full covariance matrix. The cell e.s.d.'s are taken
into account individually in the estimation of e.s.d.'s in distances, angles
and torsion angles; correlations between e.s.d.'s in cell parameters are only
used when they are defined by crystal symmetry. An approximate (isotropic)
treatment of cell e.s.d.'s is used for estimating e.s.d.'s involving l.s.
planes.
;
loop_
    _geom_bond_atom_site_label_1
    _geom_bond_atom_site_label_2
    _geom_bond_site_symmetry_2
    _geom_bond_distance
    _geom_bond_publ_flag
    Ho1 O5 . 2.412(4) yes
    Ho1 O6 . 2.433(4) yes
    Ho1 O8 . 2.457(4) yes
    Ho1 O7 . 2.461(4) yes
    Ho1 O4W . 2.480(4) yes
    Ho1 O2W . 2.486(4) yes
    Ho1 O3W . 2.489(4) yes
    Ho1 N6 . 2.572(5) yes
    Fe1 C5 . 1.929(5) yes
    Fe1 C3 . 1.935(6) yes
    Fe1 C6 . 1.940(6) yes
    Fe1 C2 . 1.941(6) yes
    Fe1 C1 . 1.944(5) yes
    Fe1 C4 . 1.951(6) yes
    C1 N1 . 1.138(7) ?
    C2 N2 . 1.138(8) ?
    C3 N3 . 1.150(8) ?
    C4 N4 . 1.130(7) ?
    C5 N5 . 1.155(7) ?
    C6 N6 . 1.140(7) ?
    C7 O5 . 1.245(8) ?
    C7 N7 . 1.281(8) ?
    C7 H7 . 0.9300 ?
    C8 N7 . 1.465(9) ?
    C8 H8A . 0.9600 ?
    C8 H8B . 0.9600 ?
    C8 H8C . 0.9600 ?
    C9 N7 . 1.476(10) ?
    C9 H9A . 0.9600 ?
    C9 H9B . 0.9600 ?
    C9 H9C . 0.9600 ?
    C10 O6 . 1.253(8) ?
    C10 N8 . 1.289(8) ?
    C10 H10 . 0.9300 ?
    C11 N8 . 1.451(9) ?
    C11 H11A . 0.9600 ?
    C11 H11B . 0.9600 ?
    C11 H11C . 0.9600 ?
    C12 N8 . 1.463(8) ?
    C12 H12A . 0.9600 ?
    C12 H12B . 0.9600 ?
    C12 H12C . 0.9600 ?
    C13 O7 . 1.226(9) ?
    C13 N9 . 1.291(9) ?
    C13 H13 . 0.9300 ?
    C14 N9 . 1.65(3) ?
    C14 H14A . 0.9600 ?
    C14 H14B . 0.9600 ?
    C14 H14C . 0.9600 ?
    C15 N9 . 1.31(3) ?
    C15 H15A . 0.9600 ?
    C15 H15B . 0.9600 ?
    C15 H15C . 0.9600 ?
    C14' N9 . 1.25(2) ?
    C14' H14D . 0.9600 ?
    C14' H14E . 0.9600 ?
    C14' H14F . 0.9600 ?
    C15' N9 . 1.534(19) ?
    C15' H15D . 0.9600 ?
    C15' H15E . 0.9600 ?
    C15' H15F . 0.9600 ?
    C16 O8 . 1.213(8) ?
    C16 N10 . 1.297(9) ?
    C16 H16 . 0.9300 ?
    C17 N10 . 1.46(2) ?
    C17 H17A . 0.9600 ?
    C17 H17B . 0.9600 ?
    C17 H17C . 0.9600 ?
    C18 N10 . 1.44(2) ?
    C18 H18A . 0.9600 ?
    C18 H18B . 0.9600 ?
    C18 H18C . 0.9600 ?
    C17' N10 . 1.416(18) ?
    C17' H17D . 0.9600 ?
    C17' H17E . 0.9600 ?
    C17' H17F . 0.9600 ?
    C18' N10 . 1.492(19) ?
    C18' H18D . 0.9600 ?
    C18' H18E . 0.9600 ?
    C18' H18F . 0.9600 ?
    O1W H1WA . 0.8600 ?
    O1W H1WB . 0.8599 ?
    O2W H2WA . 0.8599 ?
    O2W H2WB . 0.8599 ?
    O3W H3WA . 0.8599 ?
    O3W H3WB . 0.8599 ?
    O4W H4WB . 0.8599 ?
    O4W H4WA . 0.8600 ?
loop_
    _geom_angle_atom_site_label_1
    _geom_angle_atom_site_label_2
    _geom_angle_atom_site_label_3
    _geom_angle_site_symmetry_1
    _geom_angle_site_symmetry_3
    _geom_angle
    _geom_angle_publ_flag
    O5 Ho1 O6 . . 126.91(18) ?
    O5 Ho1 O8 . . 74.53(17) ?
    O6 Ho1 O8 . . 140.97(15) ?
    O5 Ho1 O7 . . 77.44(17) ?
    O6 Ho1 O7 . . 73.26(16) ?
    O8 Ho1 O7 . . 82.50(18) ?
    O5 Ho1 O4W . . 78.68(16) ?
    O6 Ho1 O4W . . 135.11(15) ?
    O8 Ho1 O4W . . 75.57(16) ?
    O7 Ho1 O4W . . 151.08(15) ?
    O5 Ho1 O2W . . 139.24(15) ?
    O6 Ho1 O2W . . 75.08(15) ?
    O8 Ho1 O2W . . 70.26(14) ?
    O7 Ho1 O2W . . 78.24(16) ?
    O4W Ho1 O2W . . 110.85(15) ?
    O5 Ho1 O3W . . 141.85(15) ?
    O6 Ho1 O3W . . 73.17(16) ?
    O8 Ho1 O3W . . 111.42(17) ?
    O7 Ho1 O3W . . 139.77(15) ?
    O4W Ho1 O3W . . 67.38(13) ?
    O2W Ho1 O3W . . 72.22(14) ?
    O5 Ho1 N6 . . 72.59(17) ?
    O6 Ho1 N6 . . 74.89(17) ?
    O8 Ho1 N6 . . 142.69(16) ?
    O7 Ho1 N6 . . 106.76(18) ?
    O4W Ho1 N6 . . 81.13(17) ?
    O2W Ho1 N6 . . 146.47(15) ?
    O3W Ho1 N6 . . 85.08(17) ?
    C5 Ru1 C3 . . 91.0(3) ?
    C5 Ru1 C6 . . 91.1(2) ?
    C3 Ru1 C6 . . 176.7(2) ?
    C5 Ru1 C2 . . 90.0(2) ?
    C3 Ru1 C2 . . 90.7(2) ?
    C6 Ru1 C2 . . 91.8(2) ?
    C5 Ru1 C1 . . 178.4(2) ?
    C3 Ru1 C1 . . 89.1(2) ?
    C6 Ru1 C1 . . 89.0(2) ?
    C2 Ru1 C1 . . 88.3(2) ?
    C5 Ru1 C4 . . 89.0(2) ?
    C3 Ru1 C4 . . 89.0(3) ?
    C6 Ru1 C4 . . 88.4(2) ?
    C2 Ru1 C4 . . 178.9(2) ?
    C1 Ru1 C4 . . 92.7(2) ?
    N1 C1 Ru1 . . 178.6(5) ?
    N2 C2 Ru1 . . 179.0(6) ?
    N3 C3 Ru1 . . 176.8(6) ?
    N4 C4 Ru1 . . 178.8(6) ?
    N5 C5 Ru1 . . 178.8(6) ?
    N6 C6 Ru1 . . 178.2(5) ?
    O5 C7 N7 . . 125.3(7) ?
    O5 C7 H7 . . 117.3 ?
    N7 C7 H7 . . 117.3 ?
    N7 C8 H8A . . 109.5 ?
    N7 C8 H8B . . 109.5 ?
    H8A C8 H8B . . 109.5 ?
    N7 C8 H8C . . 109.5 ?
    H8A C8 H8C . . 109.5 ?
    H8B C8 H8C . . 109.5 ?
    N7 C9 H9A . . 109.5 ?
    N7 C9 H9B . . 109.5 ?
    H9A C9 H9B . . 109.5 ?
    N7 C9 H9C . . 109.5 ?
    H9A C9 H9C . . 109.5 ?
    H9B C9 H9C . . 109.5 ?
    O6 C10 N8 . . 124.8(6) ?
    O6 C10 H10 . . 117.6 ?
    N8 C10 H10 . . 117.6 ?
    N8 C11 H11A . . 109.5 ?
    N8 C11 H11B . . 109.5 ?
    H11A C11 H11B . . 109.5 ?
    N8 C11 H11C . . 109.5 ?
    H11A C11 H11C . . 109.5 ?
    H11B C11 H11C . . 109.5 ?
    N8 C12 H12A . . 109.5 ?
    N8 C12 H12B . . 109.5 ?
    H12A C12 H12B . . 109.5 ?
    N8 C12 H12C . . 109.5 ?
    H12A C12 H12C . . 109.5 ?
    H12B C12 H12C . . 109.5 ?
    O7 C13 N9 . . 126.5(9) ?
    O7 C13 H13 . . 116.8 ?
    N9 C13 H13 . . 116.8 ?
    N9 C14 H14A . . 109.5 ?
    N9 C14 H14B . . 109.5 ?
    N9 C14 H14C . . 109.5 ?
    N9 C15 H15A . . 109.5 ?
    N9 C15 H15B . . 109.5 ?
    N9 C15 H15C . . 109.5 ?
    N9 C14' H14D . . 109.5 ?
    N9 C14' H14E . . 109.5 ?
    H14D C14' H14E . . 109.5 ?
    N9 C14' H14F . . 109.5 ?
    H14D C14' H14F . . 109.5 ?
    H14E C14' H14F . . 109.5 ?
    N9 C15' H15D . . 109.5 ?
    N9 C15' H15E . . 109.5 ?
    H15D C15' H15E . . 109.5 ?
    N9 C15' H15F . . 109.5 ?
    H15D C15' H15F . . 109.5 ?
    H15E C15' H15F . . 109.5 ?
    O8 C16 N10 . . 126.8(7) ?
    O8 C16 H16 . . 116.6 ?
    N10 C16 H16 . . 116.6 ?
    N10 C17 H17A . . 109.5 ?
    N10 C17 H17B . . 109.5 ?
    N10 C17 H17C . . 109.5 ?
    N10 C18 H18A . . 109.5 ?
    N10 C18 H18B . . 109.5 ?
    N10 C18 H18C . . 109.5 ?
    N10 C17' H17D . . 109.5 ?
    N10 C17' H17E . . 109.5 ?
    H17D C17' H17E . . 109.5 ?
    N10 C17' H17F . . 109.5 ?
    H17D C17' H17F . . 109.5 ?
    H17E C17' H17F . . 109.5 ?
    N10 C18' H18D . . 109.5 ?
    N10 C18' H18E . . 109.5 ?
    H18D C18' H18E . . 109.5 ?
    N10 C18' H18F . . 109.5 ?
    H18D C18' H18F . . 109.5 ?
    H18E C18' H18F . . 109.5 ?
    C6 N6 Ho1 . . 163.4(5) ?
    C7 N7 C8 . . 123.3(7) ?
    C7 N7 C9 . . 119.0(7) ?
    C8 N7 C9 . . 117.6(7) ?
    C10 N8 C11 . . 121.9(6) ?
    C10 N8 C12 . . 121.7(6) ?
    C11 N8 C12 . . 116.4(6) ?
    C14' N9 C13 . . 128.0(12) ?
    C14' N9 C15 . . 90.6(17) ?
    C13 N9 C15 . . 139.8(19) ?
    C14' N9 C15' . . 116.1(12) ?
    C13 N9 C15' . . 115.2(11) ?
    C15 N9 C15' . . 25.5(15) ?
    C14' N9 C14 . . 20.4(13) ?
    C13 N9 C14 . . 114.8(11) ?
    C15 N9 C14 . . 105.5(17) ?
    C15' N9 C14 . . 129.4(12) ?
    C16 N10 C17' . . 118.5(9) ?
    C16 N10 C18 . . 124.9(13) ?
    C17' N10 C18 . . 116.5(14) ?
    C16 N10 C17 . . 116.5(11) ?
    C17' N10 C17 . . 35.1(11) ?
    C18 N10 C17 . . 109.1(17) ?
    C16 N10 C18' . . 120.5(10) ?
    C17' N10 C18' . . 113.7(12) ?
    C18 N10 C18' . . 25.1(11) ?
    C17 N10 C18' . . 122.5(13) ?
    C7 O5 Ho1 . . 165.0(5) ?
    C10 O6 Ho1 . . 154.5(4) ?
    C13 O7 Ho1 . . 130.9(5) ?
    C16 O8 Ho1 . . 132.6(4) ?
    H1WA O1W H1WB . . 105.6 ?
    Ho1 O2W H2WA . . 129.6 ?
    Ho1 O2W H2WB . . 118.8 ?
    H2WA O2W H2WB . . 105.6 ?
    Ho1 O3W H3WA . . 140.8 ?
    Ho1 O3W H3WB . . 112.9 ?
    H3WA O3W H3WB . . 105.6 ?
    Ho1 O4W H4WB . . 132.7 ?
    Ho1 O4W H4WA . . 119.5 ?
    H4WB O4W H4WA . . 105.6 ?
loop_
    _geom_hbond_atom_site_label_D
    _geom_hbond_atom_site_label_H
    _geom_hbond_atom_site_label_A
    _geom_hbond_site_symmetry_A
    _geom_hbond_distance_DH
    _geom_hbond_distance_HA
    _geom_hbond_distance_DA
    _geom_hbond_angle_DHA
    O1W H1WA N2 4_566 0.86 2.05 2.901(7) 173
    O1W H1WB N3 4_576 0.86 1.98 2.821(7) 165
    O2W H2WA O1W 1_545 0.86 1.82 2.660(6) 167
    O2W H2WB N1 2_646 0.86 2.06 2.875(7) 159
    O3W H3WA N4 1_545 0.86 2.02 2.795(6) 149
    O3W H3WB N1 2_646 0.86 1.99 2.839(6) 168
    O4W H4WB N4 1_545 0.86 2.13 2.931(7) 155
data_global
_journal_date_recd_electronic     2011-06-10
_journal_date_accepted     2011-07-06
_journal_name_full     'Acta Crystallographica, Section E'
_journal_year     2011
_journal_volume     67
_journal_issue      8
_journal_page_first     m1094
_journal_page_last     m1095
_journal_paper_category     QM
_journal_coeditor_code     VN2013
_publ_contact_author_name     'Hong-Fang Li'
_publ_contact_author_address
;
Yunnan University, Department of Chemistry,
Key Laboratory of Medicinal Chemistry for Natural Resource
Ministry of Education
Kunming 650091, People's Republic of China.
;
_publ_contact_author_email     qhzhao@ynu.edu.cn
_publ_contact_author_fax     '+86-871-5032231'
_publ_contact_author_phone     '+86-871-5032929'
_publ_section_title
;\
Triaqua-1\k^3^<i>O</i>-\m-cyanido-1:2\k^2^<i>N</i>:<i>C</i>-pentacyanido-\
2\k^5^<i>C</i>-tetrakis(dimethylformamide-1\k<i>O</i>)-1-holmium(III)-\
2-iron(III) monohydrate
;
loop_
    _publ_author_name
    _publ_author_footnote
    _publ_author_address
    'Li, Hong-Fang' .
;
Yunnan University, Department of Chemistry,
Key Laboratory of Medicinal Chemistry for Natural Resource
Ministry of Education
Kunming 650091, People's Republic of China.
;
    'Zhao, Qi-Hua' .
;
Yunnan University, Department of Chemistry,
Key Laboratory of Medicinal Chemistry for Natural Resource
Ministry of Education
Kunming 650091, People's Republic of China.
;
    'Xie, Ming-Jin' .
;
Yunnan University, Department of Chemistry,
Key Laboratory of Medicinal Chemistry for Natural Resource
Ministry of Education
Kunming 650091, People's Republic of China.
;
    'Yang, Fan' .
;
Yunnan University, Department of Chemistry,
Key Laboratory of Medicinal Chemistry for Natural Resource
Ministry of Education
Kunming 650091, People's Republic of China.
;
