# Supplementary material for: Triaqua-1κ3 O-μ-cyanido-1:2κ2 N:C-penta­cyanido-2κ5 C-tetra­kis­(dimethyl­formamide-1κO)-1-holmium(III)-2-iron(III) monohydrate
Source: Acta Crystallogr Sect E Struct Rep Online. 2011 Jul 16;67(Pt 8):m1094–5. doi: 10.1107/S160053681102695X (PMC3212167; doi:10.1107/S160053681102695X)
Supplement: Supplementary file 2 [file e-67-m1094-Isup2.hkl]

# 
# h,k,l, Fc-squared, Fo-squared, sigma(Fo-squared) and status flag 
# 
data_I
_shelx_title ' 2 in P2(1)/n                New: P21/c' 
_shelx_refln_list_code          4 
_shelx_F_calc_maximum      405.02 
_exptl_crystal_F_000      1485.08 
_reflns_d_resolution_high  0.8000 
 
loop_ 
 _symmetry_equiv_pos_as_xyz 
 'x, y, z' 
 '-x, y+1/2, -z+1/2' 
 '-x, -y, -z' 
 'x, -y-1/2, z-1/2' 
 
_cell_length_a    17.6587 
_cell_length_b     8.9235 
_cell_length_c    25.2750 
_cell_angle_alpha  90.000 
_cell_angle_beta  128.208 
_cell_angle_gamma  90.000 
 
_shelx_F_squared_multiplier     1.000 
 
loop_ 
 _refln_index_h 
 _refln_index_k 
 _refln_index_l 
 _refln_F_squared_calc 
 _refln_F_squared_meas 
 _refln_F_squared_sigma 
 _refln_observed_status 
   1   0   0       34.50      -15.28     15.28 o 
   2   0   0   117382.49   132011.94   1996.74 o 
   3   0   0    25393.87    34261.23    538.92 o 
   4   0   0   121306.57   148231.56   1525.16 o 
   5   0   0    10860.59    13565.76    181.18 o 
   6   0   0    93349.91   105171.97   1109.25 o 
   7   0   0     1145.05     1516.27     74.42 o 
   8   0   0   100562.41   113781.13   1831.39 o 
   9   0   0     3034.23     3328.57    129.87 o 
  10   0   0    45063.82    45773.59    725.91 o 
  11   0   0     2587.71     2689.73    131.94 o 
  12   0   0    39981.53    39501.96    825.36 o 
  13   0   0     1553.13     1679.12    155.15 o 
  14   0   0    16190.81    15920.16    574.58 o 
  15   0   0     1663.65     1243.60    178.96 o 
  16   0   0     5604.70     5826.14    354.55 o 
  17   0   0      697.44      633.70    159.72 o 
   1   1   0       81.70      221.17     14.23 o 
   2   1   0     1344.35     1936.26     33.91 o 
   3   1   0      373.61     1416.63     34.55 o 
   4   1   0       70.89       78.99     23.09 o 
   5   1   0    12930.88    22867.87    198.57 o 
   6   1   0     2634.55     3398.57    100.20 o 
   7   1   0      908.46     2213.87     45.84 o 
   8   1   0       26.35       68.13     26.96 o 
   9   1   0      542.63      459.52     42.48 o 
  10   1   0        2.89       -7.69     28.94 o 
  11   1   0     1578.82     1701.03     78.66 o 
  12   1   0      310.70      276.48     44.45 o 
  13   1   0       63.46       58.76     35.60 o 
  14   1   0      653.16      562.99     74.09 o 
  15   1   0      165.83      113.00     56.95 o 
  16   1   0      159.05      162.68     69.07 o 
  17   1   0       64.24       -9.70     62.64 o 
   0   2   0    38322.45    54827.05   1027.73 o 
   1   2   0      466.05      441.86     46.13 o 
   2   2   0    38502.34    46750.80    451.36 o 
   3   2   0     2451.80     3277.72     65.80 o 
   4   2   0    25046.21    28089.89    264.22 o 
   5   2   0       26.37       24.10     11.50 o 
   6   2   0    21746.37    26511.12    238.08 o 
   7   2   0      581.14      630.98     29.69 o 
   8   2   0      347.70      174.23     24.60 o 
   9   2   0        0.20        5.14     21.51 o 
  10   2   0       18.15       23.76     26.43 o 
  11   2   0       99.17      124.68     34.63 o 
  12   2   0      192.62      270.74     75.46 o 
  13   2   0       56.79       32.38     41.59 o 
  14   2   0      184.21      180.71     52.58 o 
  15   2   0      148.38      148.91     53.45 o 
  16   2   0      128.79       98.32     66.27 o 
  17   2   0       11.27      -46.75     46.75 o 
   1   3   0    15146.71    11500.44    221.18 o 
   2   3   0      150.85      223.04     31.99 o 
   3   3   0    63498.30    61265.49    698.70 o 
   4   3   0     1192.93     1344.20     50.43 o 
   5   3   0    53917.36    53845.98    544.86 o 
   6   3   0      516.12      535.31     29.62 o 
   7   3   0    42858.91    42641.01    369.92 o 
   8   3   0      482.50      488.93     35.65 o 
   9   3   0    24876.15    24579.91    331.65 o 
  10   3   0      249.62      259.84     39.96 o 
  11   3   0    16781.75    16469.42    312.41 o 
  12   3   0      877.77      962.09     84.60 o 
  13   3   0     9688.26     9983.09    250.15 o 
  14   3   0     1013.53      978.85     97.41 o 
  15   3   0    12577.07    12645.48    594.28 o 
  16   3   0      707.67      670.55     94.09 o 
   0   4   0     8485.38    13095.28    371.61 o 
   1   4   0        5.39       38.47     36.90 o 
   2   4   0     3482.74     3034.45    115.49 o 
   3   4   0      678.71      959.53     70.39 o 
   4   4   0     4570.82     4648.87    196.25 o 
   5   4   0      155.26      186.66     30.15 o 
   6   4   0     1762.94     1744.70     67.17 o 
   7   4   0       48.68       64.94     21.86 o 
   8   4   0      130.31       79.72     26.14 o 
   9   4   0       11.65       -1.22     26.41 o 
  10   4   0     1342.89     1278.84     90.26 o 
  11   4   0       33.08       -7.98     37.79 o 
  12   4   0      248.81      332.37     65.03 o 
  13   4   0        0.94       34.95     46.38 o 
  14   4   0      237.14      320.68     71.19 o 
  15   4   0        0.16       10.24     48.95 o 
  16   4   0      366.86      511.17    104.49 o 
   1   5   0      452.50      239.10     46.80 o 
   2   5   0      137.89      107.46     43.55 o 
   3   5   0      467.24      371.48     59.57 o 
   4   5   0       94.94      128.53     35.31 o 
   5   5   0      191.29      128.03     44.04 o 
   6   5   0       30.11       45.61     29.93 o 
   7   5   0      259.51      462.47     49.80 o 
   8   5   0      372.36      413.53     44.68 o 
   9   5   0       95.35      140.89     48.77 o 
  10   5   0        8.02        4.81     34.36 o 
  11   5   0      478.59      622.37     77.27 o 
  12   5   0      328.14      252.88     62.43 o 
  13   5   0       75.45      171.33     87.19 o 
  14   5   0      115.29      165.85     57.68 o 
  15   5   0       37.84       19.78     58.93 o 
   0   6   0    45671.94    44974.29   1017.62 o 
   1   6   0        1.17      -25.20     63.99 o 
   2   6   0    36588.23    35931.84    613.78 o 
   3   6   0      624.11      494.73    101.98 o 
   4   6   0    38957.95    40649.59    683.99 o 
   5   6   0      161.55      161.86     42.97 o 
   6   6   0    22778.66    22852.62    459.24 o 
   7   6   0      452.23      520.56     64.34 o 
   8   6   0    30693.42    31573.94    435.63 o 
   9   6   0      571.30      622.22     78.24 o 
  10   6   0    14894.22    14545.84    429.63 o 
  11   6   0      675.40      676.69     83.82 o 
  12   6   0    11857.57    11779.25    292.84 o 
  13   6   0      777.73      931.43    103.79 o 
  14   6   0     8829.19     8741.64    324.16 o 
   1   7   0      348.94      328.18     77.54 o 
   2   7   0       31.54       -7.77     60.61 o 
   3   7   0      225.38      424.94     83.57 o 
   4   7   0        7.16       27.65     43.79 o 
   5   7   0      244.89      203.15     68.97 o 
   6   7   0        4.90       -4.17     42.19 o 
   7   7   0       67.39      100.62     44.42 o 
   8   7   0      308.31      325.79     80.53 o 
   9   7   0      187.81      118.61     85.61 o 
  10   7   0       19.98      117.25     66.14 o 
  11   7   0       10.71       79.81     97.71 o 
  12   7   0      187.63       52.93    103.27 o 
  13   7   0      218.49      291.69     87.56 o 
   0   8   0       10.04      -11.51     73.21 o 
   1   8   0       11.30        7.56     62.83 o 
   2   8   0      482.28      496.01     92.92 o 
   3   8   0      155.38       93.95     70.31 o 
   4   8   0      108.06      121.64     53.43 o 
   5   8   0       40.08       18.02     60.29 o 
   6   8   0      246.81      190.29     60.20 o 
   7   8   0      162.10      149.71     56.99 o 
   8   8   0        6.03      -30.50     64.68 o 
   9   8   0       91.18       66.41     72.44 o 
  10   8   0       22.48      119.58     63.30 o 
  11   8   0      107.23      108.18     73.54 o 
  12   8   0        3.37      -14.21    155.15 o 
   1   9   0    15826.76    15048.43    402.70 o 
   2   9   0        3.27       -9.05     85.81 o 
   3   9   0    13575.50    13135.18    301.53 o 
   4   9   0       37.50       -5.99     51.83 o 
   5   9   0    11109.82    11123.09    279.04 o 
   6   9   0      135.69      156.32     74.21 o 
   7   9   0    12682.06    12384.91    300.44 o 
   8   9   0      392.07      489.85    110.79 o 
   9   9   0     6784.26     7216.34    337.88 o 
  10   9   0      284.65      395.11    112.21 o 
   0  10   0     1627.06     2096.74    244.04 o 
   1  10   0       46.92      112.14     87.93 o 
   2  10   0      391.04      568.98     87.93 o 
   3  10   0        7.41      -30.76     50.13 o 
   4  10   0      912.63      952.78    106.57 o 
   5  10   0       18.08       32.82     65.18 o 
   6  10   0      187.99      384.78     85.22 o 
   7  10   0        2.22       -8.78     63.89 o 
   1  11   0      134.57      132.81     71.01 o 
   2  11   0       19.70      -29.00     84.82 o 
 -17   1   1     4547.39     4550.05    225.91 o 
 -16   1   1      648.56      427.84     91.00 o 
 -15   1   1     6276.15     5992.68    195.31 o 
 -14   1   1     1773.14     1627.76    141.15 o 
 -13   1   1    16755.32    16370.52    271.05 o 
 -12   1   1     1213.24     1240.55     72.46 o 
 -11   1   1    16685.02    16003.11    247.17 o 
 -10   1   1      659.08      670.26     80.27 o 
  -9   1   1    31737.33    31169.42    368.77 o 
  -8   1   1     2862.96     3027.32     53.48 o 
  -7   1   1    51491.35    56438.41    446.69 o 
  -6   1   1     2942.81     3094.83     49.33 o 
  -5   1   1    69092.53    71576.16    541.71 o 
  -4   1   1      929.30      731.39     23.26 o 
  -3   1   1    34617.09    35187.53    343.28 o 
  -2   1   1      140.68      182.23     26.78 o 
  -1   1   1    71979.61    78227.03    701.91 o 
   0   1   1     1786.98     1834.79    127.37 o 
   1   1   1    53168.77    53410.00    983.33 o 
   2   1   1      437.78      500.39     27.27 o 
   3   1   1    22996.93    17461.99    152.70 o 
   4   1   1     1281.08     1373.28     31.65 o 
   5   1   1    18593.32    16959.76    159.24 o 
   6   1   1      380.39      575.63     26.81 o 
   7   1   1    25625.86    25128.10    229.75 o 
   8   1   1      283.79      345.19     24.08 o 
   9   1   1     8011.03     7616.23    147.43 o 
  10   1   1      112.26      151.21     33.46 o 
  11   1   1     7666.26     7445.75    160.09 o 
  12   1   1      118.89       69.47     39.71 o 
  13   1   1     6995.29     6956.03    268.11 o 
  14   1   1       27.07       66.36    104.56 o 
  15   1   1     3030.14     3007.64    223.01 o 
  16   1   1        7.81       -7.95     95.53 o 
 -17   2   1      189.80      271.24     82.61 o 
 -16   2   1     2131.18     2653.43    147.42 o 
 -15   2   1      852.11      994.43     96.79 o 
 -14   2   1     2326.33     2519.06    130.48 o 
 -13   2   1      225.84      165.16    138.96 o 
 -12   2   1     4993.28     4741.78    161.95 o 
 -11   2   1      461.55      367.41     45.93 o 
 -10   2   1    14588.30    13716.83    225.26 o 
  -9   2   1       84.10       74.26     29.27 o 
  -8   2   1     8583.56     7193.58    110.10 o 
  -7   2   1     1723.79     1711.14     48.52 o 
  -6   2   1    18084.74    16299.52    180.18 o 
  -5   2   1     1641.47     1508.08     54.84 o 
  -4   2   1     7305.03     5257.89    150.20 o 
  -3   2   1     1889.09     1911.41    149.56 o 
  -2   2   1    59490.84    57688.91   1253.62 o 
  -1   2   1     1303.29      933.30     44.24 o 
   0   2   1    18457.27    15264.12    198.57 o 
   1   2   1       79.38      106.22     41.54 o 
   2   2   1    35468.97    34294.45    345.86 o 
   3   2   1      751.26      923.51     37.39 o 
   4   2   1    28686.11    27838.78    240.45 o 
   5   2   1     1173.01     1321.08     36.25 o 
   6   2   1    26363.05    24747.24    228.13 o 
   7   2   1        1.65        1.46     15.47 o 
   8   2   1    17850.92    17370.26    183.84 o 
   9   2   1       70.44       97.59     32.50 o 
  10   2   1    17240.79    16954.77    255.31 o 
  11   2   1       29.20      -20.42     51.95 o 
  12   2   1     6473.77     5893.60    210.58 o 
  13   2   1      214.60      244.65     60.61 o 
  14   2   1     5049.52     5016.11    274.54 o 
  15   2   1       32.87       34.50     62.16 o 
  16   2   1     3839.39     3791.37    218.55 o 
 -17   3   1       34.93       57.32     69.28 o 
 -16   3   1      118.34      148.58     60.51 o 
 -15   3   1       87.30      122.72     57.07 o 
 -14   3   1        9.02       45.25     44.97 o 
 -13   3   1       57.63      -34.75     39.18 o 
 -12   3   1       89.23      106.03     45.73 o 
 -11   3   1        1.59        9.64     30.73 o 
 -10   3   1       35.57       29.81     27.69 o 
  -9   3   1        1.07       62.53     28.14 o 
  -8   3   1      148.84      157.92     24.71 o 
  -7   3   1     1045.93     1002.60     42.33 o 
  -6   3   1      153.00      175.14     33.18 o 
  -5   3   1      247.54      292.83     29.69 o 
  -4   3   1     1572.09     1485.98     99.02 o 
  -3   3   1     1442.93     1484.32    108.90 o 
  -2   3   1      182.09      211.14     27.92 o 
  -1   3   1     3186.66     3702.23    108.22 o 
   0   3   1      773.31     1057.38     59.61 o 
   1   3   1     9378.46    11759.27    225.72 o 
   2   3   1      103.45       99.59     24.29 o 
   3   3   1     4368.32     4682.30     92.85 o 
   4   3   1       35.21        7.36     14.72 o 
   5   3   1      565.95      642.58     37.96 o 
   6   3   1      132.47      140.79     25.80 o 
   7   3   1     1251.93     1423.40     46.50 o 
   8   3   1       86.39       83.84     20.30 o 
   9   3   1      871.19      812.73     56.01 o 
  10   3   1      247.75      230.53     50.34 o 
  11   3   1        0.11       87.49     42.32 o 
  12   3   1       21.05       31.46     65.68 o 
  13   3   1       61.32       57.11     56.31 o 
  14   3   1       47.01      -22.60     44.82 o 
  15   3   1      399.42      273.02     68.08 o 
  16   3   1       43.58       34.01     81.73 o 
 -16   4   1     2429.71     2741.33    157.64 o 
 -15   4   1       17.57        9.28     52.49 o 
 -14   4   1     2854.63     2915.90    144.20 o 
 -13   4   1      254.96      248.18     82.50 o 
 -12   4   1     6277.59     6794.08    357.67 o 
 -11   4   1     1546.07     1386.75     95.31 o 
 -10   4   1     3843.82     3421.85    107.03 o 
  -9   4   1     1511.10     1433.87     71.64 o 
  -8   4   1    13098.49    12503.57    176.09 o 
  -7   4   1      547.85      573.78     45.72 o 
  -6   4   1     9358.48     8201.75    148.85 o 
  -5   4   1      153.94       59.42     27.61 o 
  -4   4   1    44738.32    44809.22    558.23 o 
  -3   4   1     1534.10     1445.90     66.89 o 
  -2   4   1    14571.59    11974.94    248.72 o 
  -1   4   1      771.33      980.31     66.87 o 
   0   4   1    21704.69    18721.73    335.47 o 
   1   4   1      971.89      822.47     63.59 o 
   2   4   1    43489.87    43045.30    649.99 o 
   3   4   1        3.62       -5.27     22.52 o 
   4   4   1    22063.69    21212.87    318.78 o 
   5   4   1       88.30      116.33     27.33 o 
   6   4   1    14633.73    13199.12    203.05 o 
   7   4   1       24.08       57.65     21.74 o 
   8   4   1    11676.84    10831.88    163.72 o 
   9   4   1        5.24       36.94     38.50 o 
  10   4   1    14027.37    12987.74    274.36 o 
  11   4   1        5.90      -34.50     34.50 o 
  12   4   1     5318.10     4853.43    172.98 o 
  13   4   1        0.83      -43.68     43.68 o 
  14   4   1     5614.69     5350.39    203.09 o 
  15   4   1      265.58      195.46     66.12 o 
 -15   5   1     4933.31     5297.24    205.09 o 
 -14   5   1      338.83      426.04    114.07 o 
 -13   5   1     4431.62     4277.12    170.51 o 
 -12   5   1      870.83      828.11     89.72 o 
 -11   5   1     7229.96     7388.11    255.08 o 
 -10   5   1     1818.83     1770.96    105.60 o 
  -9   5   1    15756.71    15341.50    250.18 o 
  -8   5   1      247.74      259.86     42.46 o 
  -7   5   1     9613.45     8499.74    166.50 o 
  -6   5   1      431.97      491.15     47.47 o 
  -5   5   1    15739.51    14977.61    267.52 o 
  -4   5   1      156.69      165.06     65.28 o 
  -3   5   1    27988.58    26901.40    498.99 o 
  -2   5   1      794.76      774.90     92.06 o 
  -1   5   1    32515.86    31088.48    737.87 o 
   0   5   1      674.76      623.23     65.66 o 
   1   5   1    13637.62    12134.49    271.95 o 
   2   5   1      201.72      254.12     61.01 o 
   3   5   1    27134.66    24841.26    573.13 o 
   4   5   1       16.20       74.31     29.73 o 
   5   5   1    21595.81    19854.24    428.45 o 
   6   5   1       39.49       11.76     28.28 o 
   7   5   1     9794.94     8860.02    173.83 o 
   8   5   1        1.91       23.03     40.91 o 
   9   5   1    12676.86    12153.76    265.16 o 
  10   5   1       13.36       49.69     40.17 o 
  11   5   1     5273.80     4913.67    267.35 o 
  12   5   1      197.48      122.39     50.93 o 
  13   5   1     5005.32     4839.69    186.42 o 
  14   5   1       11.19       -7.87     49.72 o 
  15   5   1      997.90     1296.20    126.72 o 
 -15   6   1      154.65       47.91     64.69 o 
 -14   6   1       13.12      -21.28     54.06 o 
 -13   6   1       63.03       45.20     54.80 o 
 -12   6   1       33.12       59.11     52.52 o 
 -11   6   1      161.22      160.14     73.51 o 
 -10   6   1     1318.26     1403.87    109.98 o 
  -9   6   1       84.55      127.14     46.16 o 
  -8   6   1      761.17      777.37     65.67 o 
  -7   6   1       49.04       37.71     36.95 o 
  -6   6   1      119.03      309.93     54.33 o 
  -5   6   1       70.10       70.15     51.68 o 
  -4   6   1       49.49      202.86     59.27 o 
  -3   6   1       68.44       88.84     49.91 o 
  -2   6   1     1024.42     1365.27     99.61 o 
  -1   6   1      549.57      550.52     72.63 o 
   0   6   1     1124.21     1355.15    100.13 o 
   1   6   1      373.69      462.53     69.87 o 
   2   6   1      181.36      110.11     48.62 o 
   3   6   1       40.00       -7.49     50.66 o 
   4   6   1        0.91       70.29     74.09 o 
   5   6   1       16.32        3.28     46.28 o 
   6   6   1       85.07       76.46     57.55 o 
   7   6   1        1.29       45.59     43.93 o 
   8   6   1       14.57      102.10     61.28 o 
   9   6   1        1.18       18.48     43.32 o 
  10   6   1       64.05       86.85     48.47 o 
  11   6   1       34.78       88.81     55.96 o 
  12   6   1       65.15       21.94     54.92 o 
  13   6   1       46.06      -39.75     50.76 o 
  14   6   1       52.80        0.41     62.13 o 
 -13   7   1     3511.24     3580.91    175.12 o 
 -12   7   1      168.53      102.20     77.81 o 
 -11   7   1     2295.26     2447.83    143.22 o 
 -10   7   1      174.29      104.30     65.40 o 
  -9   7   1     4422.42     4824.87    210.63 o 
  -8   7   1      554.25      719.68    119.45 o 
  -7   7   1     6406.73     6145.82    185.29 o 
  -6   7   1      283.75      177.67     52.81 o 
  -5   7   1    12602.50    12107.31    324.49 o 
  -4   7   1      658.48      666.52     96.18 o 
  -3   7   1     3972.68     3688.88    205.75 o 
  -2   7   1      139.03       70.40     57.95 o 
  -1   7   1     6521.22     5780.25    293.94 o 
   0   7   1      697.75      659.00     87.98 o 
   1   7   1    11101.13    10559.79    353.66 o 
   2   7   1      727.34      825.36    100.21 o 
   3   7   1    13361.98    13354.70    271.48 o 
   4   7   1      210.93      207.92     81.98 o 
   5   7   1     8295.77     7577.27    200.52 o 
   6   7   1      288.13      172.44     80.94 o 
   7   7   1     9540.46     9265.34    235.23 o 
   8   7   1        8.16        8.03     57.55 o 
   9   7   1     4542.25     5021.34    524.58 o 
  10   7   1       14.10      -15.72     56.51 o 
  11   7   1     2950.78     2888.86    187.16 o 
  12   7   1      115.22       85.71     73.70 o 
  13   7   1     1830.86     1948.09    171.70 o 
 -12   8   1     2059.93     2179.51    260.01 o 
 -11   8   1       49.32      -41.60     73.11 o 
 -10   8   1     3852.49     4149.36    221.47 o 
  -9   8   1      164.62      139.05     80.32 o 
  -8   8   1     3369.09     3234.87    223.20 o 
  -7   8   1      727.84      728.64     85.34 o 
  -6   8   1     9531.43     9235.15    241.50 o 
  -5   8   1      509.54      414.90     70.08 o 
  -4   8   1     5609.42     5718.11    228.46 o 
  -3   8   1      591.27      628.02    100.78 o 
  -2   8   1    14430.01    13451.78    404.94 o 
  -1   8   1       36.05      -27.88     60.05 o 
   0   8   1     8150.10     7896.46    264.10 o 
   1   8   1       12.38        2.81     59.27 o 
   2   8   1    10682.11    11062.58    435.60 o 
   3   8   1        6.52      -39.16     39.16 o 
   4   8   1     6994.50     6879.69    220.21 o 
   5   8   1        1.42      -42.50     42.50 o 
   6   8   1    11944.26    11491.71    271.12 o 
   7   8   1       11.03       11.71     51.50 o 
   8   8   1     4033.41     4236.64    213.71 o 
   9   8   1        2.62       59.08     80.08 o 
  10   8   1     3349.83     3654.79    258.32 o 
  11   8   1       72.31      114.77     76.22 o 
 -10   9   1        3.39       -3.70     84.71 o 
  -9   9   1        9.84        8.35     84.35 o 
  -8   9   1       67.02       99.13     88.14 o 
  -7   9   1      415.79      368.46     78.32 o 
  -6   9   1        5.25       20.32     53.27 o 
  -5   9   1     1393.22     1200.47    105.66 o 
  -4   9   1        2.18       76.04    159.52 o 
  -3   9   1       43.87       40.51     72.46 o 
  -2   9   1        0.16      -50.50     64.35 o 
  -1   9   1       25.61      -16.98     66.17 o 
   0   9   1        9.14        0.19     84.82 o 
   1   9   1       31.44      112.78     82.02 o 
   2   9   1        3.36       23.26     51.74 o 
   3   9   1      257.81      175.16     95.17 o 
   4   9   1        0.32        5.89     57.52 o 
   5   9   1        1.19      -41.58     54.12 o 
   6   9   1       15.50       55.35     59.93 o 
   7   9   1        2.94       15.19     56.16 o 
   8   9   1       14.78        3.94     79.20 o 
   9   9   1       40.92      -78.46     78.46 o 
  -8  10   1     3413.82     3971.86    355.54 o 
  -7  10   1      331.09      184.07     93.55 o 
  -6  10   1     3628.29     3868.90    177.86 o 
  -5  10   1      207.08      174.03     67.14 o 
  -4  10   1     4083.98     3995.05    176.96 o 
  -3  10   1      136.20      159.00     92.16 o 
  -2  10   1     4399.35     4518.45    233.10 o 
  -1  10   1      154.77      107.87    210.31 o 
   0  10   1     7832.02     7555.93    235.69 o 
   1  10   1       38.18      -10.15     61.21 o 
   2  10   1     4362.49     4271.16    178.55 o 
   3  10   1       24.00       78.81     63.53 o 
   4  10   1     3240.07     3449.39    169.42 o 
   5  10   1       17.02      132.41     68.12 o 
   6  10   1     3557.73     3662.43    185.82 o 
   7  10   1        3.24      -49.91     85.73 o 
  -3  11   1     3503.08     3677.02    280.05 o 
  -2  11   1       34.60       21.20    127.16 o 
  -1  11   1     2943.11     2898.29    198.92 o 
   0  11   1       18.77      -37.29     70.10 o 
   1  11   1     1891.92     1857.86    333.32 o 
   2  11   1       10.90       15.42     78.03 o 
 -18   0   2      824.84     1715.60    232.93 o 
 -17   0   2      748.31      829.93    164.48 o 
 -16   0   2      412.20      485.89    130.35 o 
 -15   0   2     2108.20     2025.24    191.26 o 
 -14   0   2      942.89     1137.37    110.88 o 
 -13   0   2     4661.29     4750.80    206.14 o 
 -12   0   2     6581.69     6502.98    211.38 o 
 -11   0   2     2925.08     3018.36    137.10 o 
 -10   0   2     1924.01     1187.96     85.81 o 
  -9   0   2    19429.16    21033.67    385.64 o 
  -8   0   2     1897.51      962.97     68.94 o 
  -7   0   2    13143.01    13656.57    260.46 o 
  -6   0   2     1916.75      440.19     81.94 o 
  -5   0   2    38962.32    46429.59    643.83 o 
  -4   0   2    23978.93    20265.10    306.11 o 
  -3   0   2     6701.82     7393.77    130.32 o 
  -2   0   2    25440.04    22396.87    438.08 o 
  -1   0   2    21058.93    24998.35    463.08 o 
   0   0   2    47443.76    48223.70    844.61 o 
   1   0   2     5117.55     5697.96     96.50 o 
   2   0   2     1794.82     4776.53     77.87 o 
   3   0   2    16020.82    19507.59    344.67 o 
   4   0   2      987.94       90.90     18.05 o 
   5   0   2    19160.06    22277.32    281.40 o 
   6   0   2    12056.74    10045.34    160.70 o 
   7   0   2    16873.99    17928.26    252.60 o 
   8   0   2    17680.73    17738.87    258.01 o 
   9   0   2     3998.55     4730.20    161.17 o 
  10   0   2    23287.85    23455.03    448.14 o 
  11   0   2      661.57      861.17     88.01 o 
  12   0   2     6365.80     7056.25    344.23 o 
  13   0   2     4189.55     4016.89    272.21 o 
  14   0   2     1150.93     1689.21    206.34 o 
  15   0   2      735.68      935.08    173.01 o 
  16   0   2     2327.17     2819.92    280.74 o 
 -18   1   2       90.64       53.92     82.83 o 
 -17   1   2     3514.30     3616.40    201.30 o 
 -16   1   2       18.19      128.29     52.04 o 
 -15   1   2     6391.48     6384.37    218.32 o 
 -14   1   2      449.32      659.07     63.86 o 
 -13   1   2     6010.92     6401.52    155.44 o 
 -12   1   2      841.33      828.13     62.20 o 
 -11   1   2    18431.02    19064.74    274.29 o 
 -10   1   2      308.70      173.59     32.66 o 
  -9   1   2    28905.82    31161.09    365.50 o 
  -8   1   2     2260.98     2057.23     79.92 o 
  -7   1   2    21803.70    21941.54    220.43 o 
  -6   1   2     5518.43     7439.98     94.28 o 
  -5   1   2    32244.49    35357.45    314.58 o 
  -4   1   2      870.78     1510.12     85.32 o 
  -3   1   2    41948.82    50179.05    730.18 o 
  -2   1   2      793.41     1427.75     29.55 o 
  -1   1   2    47374.02    56403.92    587.81 o 
   0   1   2      156.47       51.97     13.66 o 
   1   1   2    89024.64   109762.31   1129.52 o 
   2   1   2       78.24       57.88     13.43 o 
   3   1   2     8431.82     7883.22     87.27 o 
   4   1   2     3260.74     4634.64     63.46 o 
   5   1   2    21749.27    22912.72    206.21 o 
   6   1   2       13.79       61.93     14.89 o 
   7   1   2    14180.16    13697.64    148.69 o 
   8   1   2     4801.17     6092.45    104.95 o 
   9   1   2    30068.13    31160.47    379.30 o 
  10   1   2      204.50      206.19     38.57 o 
  11   1   2     5273.83     5529.87    167.03 o 
  12   1   2     1077.02     1148.31     90.60 o 
  13   1   2     3725.03     3659.75    219.44 o 
  14   1   2      828.04      931.63    116.51 o 
  15   1   2      886.33      966.72    126.87 o 
  16   1   2      455.89      265.12    114.38 o 
 -17   2   2      257.68      260.09     68.72 o 
 -16   2   2     3601.77     3492.85    155.82 o 
 -15   2   2      680.04      538.51     75.34 o 
 -14   2   2    10010.20     9981.77    208.76 o 
 -13   2   2      733.01      761.67     64.43 o 
 -12   2   2     3047.31     3098.82    104.15 o 
 -11   2   2      278.11      280.59     40.84 o 
 -10   2   2     9389.42    10214.24    180.00 o 
  -9   2   2       22.63       40.26     27.23 o 
  -8   2   2    21883.71    23649.22    247.89 o 
  -7   2   2     2263.61     2877.72     61.45 o 
  -6   2   2    29988.85    34204.85    321.30 o 
  -5   2   2      111.50       92.51     38.59 o 
  -4   2   2      282.17      170.47     32.61 o 
  -3   2   2     1594.93     2066.73     60.24 o 
  -2   2   2    24147.69    25296.72    261.04 o 
  -1   2   2     1896.85     1918.22     52.98 o 
   0   2   2    21350.69    24437.02    252.09 o 
   1   2   2       83.50       91.20     18.10 o 
   2   2   2    19995.53    20894.70    231.38 o 
   3   2   2       36.57      115.94     20.16 o 
   4   2   2    42174.41    49272.15    395.11 o 
   5   2   2      726.44     1038.02     34.38 o 
   6   2   2    27448.95    32626.23    287.85 o 
   7   2   2     1678.58     2023.65     50.96 o 
   8   2   2     6179.03     6034.10    107.42 o 
   9   2   2      413.01      613.27     64.41 o 
  10   2   2     1137.80     1242.70     85.06 o 
  11   2   2        3.47       -3.95     35.39 o 
  12   2   2    11536.06    11265.72    353.10 o 
  13   2   2     1760.03     1750.96    114.08 o 
  14   2   2     5096.57     4710.62    219.91 o 
  15   2   2      350.99      277.08     84.07 o 
  16   2   2     2204.68     1957.53    175.54 o 
 -17   3   2     1166.20     1362.11    121.28 o 
 -16   3   2     2133.42     2317.29    138.01 o 
 -15   3   2     1267.15     1343.51    108.05 o 
 -14   3   2      835.81      896.32    100.61 o 
 -13   3   2     3891.14     3891.22    147.19 o 
 -12   3   2     2672.31     2562.98    100.97 o 
 -11   3   2     7620.27     6953.96    154.26 o 
 -10   3   2     1911.16     1759.41     76.44 o 
  -9   3   2     6267.44     5407.34    122.61 o 
  -8   3   2     1749.79     1620.20     79.95 o 
  -7   3   2    13327.79    11868.03    154.83 o 
  -6   3   2     6854.02     7580.85    156.36 o 
  -5   3   2    15629.29    12518.93    810.56 o 
  -4   3   2     9999.09    11267.48    338.08 o 
  -3   3   2    28047.13    26891.10    345.10 o 
  -2   3   2    10533.64    11324.45    177.99 o 
  -1   3   2     3640.84     1403.38     69.14 o 
   0   3   2     6196.56     6660.69    125.20 o 
   1   3   2    34029.02    31839.55    336.21 o 
   2   3   2     8644.50     9671.97    140.66 o 
   3   3   2    45609.92    47871.04    489.53 o 
   4   3   2     7151.88     8047.22    134.06 o 
   5   3   2    19553.13    18137.81    186.10 o 
   6   3   2     1135.93     1320.94     43.76 o 
   7   3   2    13235.53    12463.18    150.75 o 
   8   3   2     3563.22     3899.26    125.43 o 
   9   3   2     4132.45     3519.47    128.01 o 
  10   3   2      991.54      925.02     86.15 o 
  11   3   2     5831.67     5687.42    176.23 o 
  12   3   2     1735.19     1770.87    110.94 o 
  13   3   2     3649.24     3759.87    156.40 o 
  14   3   2     1183.64     1441.58    171.26 o 
  15   3   2     4621.78     4193.92    246.91 o 
 -17   4   2      551.38      555.34     92.82 o 
 -16   4   2     3812.76     3888.85    177.11 o 
 -15   4   2      575.83      526.46     80.82 o 
 -14   4   2     5986.96     5781.86    194.59 o 
 -13   4   2      101.52       86.92     47.24 o 
 -12   4   2     4477.41     4518.06    159.91 o 
 -11   4   2      492.09      628.86     57.53 o 
 -10   4   2    15936.99    16557.01    450.94 o 
  -9   4   2        7.71        3.08     26.81 o 
  -8   4   2    16385.41    17180.31    215.94 o 
  -7   4   2       42.30       39.28     22.76 o 
  -6   4   2    24562.38    26039.72    375.04 o 
  -5   4   2     1118.24     1060.44     85.61 o 
  -4   4   2    22337.07    22872.43    416.62 o 
  -3   4   2      164.60      143.61     30.48 o 
  -2   4   2    33511.09    34819.21    539.91 o 
  -1   4   2     1575.11     2197.69    172.41 o 
   0   4   2    30636.35    33391.04    522.48 o 
   1   4   2      302.98      433.26     65.87 o 
   2   4   2    29904.59    31406.67    353.40 o 
   3   4   2      172.31      240.66     30.86 o 
   4   4   2    23722.64    25544.98    357.94 o 
   5   4   2     1936.06     2282.98     77.76 o 
   6   4   2     9708.63    10093.80    167.86 o 
   7   4   2     1266.68     1627.96     54.85 o 
   8   4   2     9931.29     9660.75    295.28 o 
   9   4   2      357.30      332.51     58.54 o 
  10   4   2     2521.18     2555.99    120.34 o 
  11   4   2      249.10      356.82     64.43 o 
  12   4   2     4668.95     4909.06    185.25 o 
  13   4   2      860.10      822.19     92.77 o 
  14   4   2     3720.18     3766.26    170.78 o 
  15   4   2      411.67      448.58     92.07 o 
 -16   5   2       77.29      124.72     61.58 o 
 -15   5   2     4321.29     4142.87    179.24 o 
 -14   5   2        4.12       57.27     82.23 o 
 -13   5   2     4251.54     4063.98    164.24 o 
 -12   5   2      122.40      220.91     57.48 o 
 -11   5   2     7376.44     7641.01    256.47 o 
 -10   5   2      770.25      633.69     58.71 o 
  -9   5   2     8738.40     8578.17    175.11 o 
  -8   5   2       93.68      132.71     34.58 o 
  -7   5   2    15337.32    16088.90    242.39 o 
  -6   5   2       28.80       65.62     34.63 o 
  -5   5   2    21054.43    21678.41    431.00 o 
  -4   5   2       10.23      -15.55     65.57 o 
  -3   5   2    27670.24    29869.14    508.63 o 
  -2   5   2      751.44     1012.01    144.24 o 
  -1   5   2    15506.40    15141.59    539.16 o 
   0   5   2      486.26      723.15     70.27 o 
   1   5   2    22495.10    24359.53    438.26 o 
   2   5   2      641.08      908.41     62.72 o 
   3   5   2    12034.68    11812.63    342.46 o 
   4   5   2     1305.53     1525.51     79.22 o 
   5   5   2    13436.88    14368.84    325.62 o 
   6   5   2      637.86      811.37     67.39 o 
   7   5   2     5408.44     5748.22    139.86 o 
   8   5   2      423.89      349.62     62.48 o 
   9   5   2    13009.78    13250.98    282.58 o 
  10   5   2      353.88      262.34     58.95 o 
  11   5   2     3414.28     3564.95    179.53 o 
  12   5   2     1149.14     1033.57    129.28 o 
  13   5   2     2075.19     1916.99    132.24 o 
  14   5   2      763.39      499.05    149.29 o 
 -15   6   2      709.80      750.91    104.60 o 
 -14   6   2      869.33      948.76    104.56 o 
 -13   6   2     1359.71     1376.37    114.61 o 
 -12   6   2     1063.25     1239.77    106.34 o 
 -11   6   2     1969.77     2141.93    124.32 o 
 -10   6   2     2755.35     2761.99    132.54 o 
  -9   6   2     5062.22     5156.35    273.30 o 
  -8   6   2     2308.51     1877.36     88.46 o 
  -7   6   2     2413.24     2262.68     91.56 o 
  -6   6   2     7074.43     6588.42    482.02 o 
  -5   6   2     3481.44     3622.49    160.09 o 
  -4   6   2    10118.08     9169.24    253.13 o 
  -3   6   2     3870.64     3990.91    160.53 o 
  -2   6   2     6440.16     5384.18    184.37 o 
  -1   6   2     6429.95     6317.90    199.13 o 
   0   6   2     4779.15     3610.82    149.27 o 
   1   6   2     4743.98     4700.80    175.14 o 
   2   6   2     8743.24     7987.83    245.03 o 
   3   6   2     3921.40     4198.59    135.11 o 
   4   6   2     7559.88     6998.28    182.79 o 
   5   6   2     3333.24     3299.96    152.19 o 
   6   6   2     4165.20     3993.06    177.70 o 
   7   6   2     4224.74     4456.62    148.50 o 
   8   6   2     5964.17     6293.79    230.90 o 
   9   6   2     1708.23     1608.73    131.05 o 
  10   6   2     2776.67     3026.14    171.47 o 
  11   6   2     1277.33     1143.16    128.47 o 
  12   6   2     2674.81     2907.04    231.64 o 
  13   6   2      918.37      752.61    120.48 o 
 -14   7   2      128.08      128.21     70.71 o 
 -13   7   2     4709.30     4397.93    186.19 o 
 -12   7   2      149.57      128.57     60.23 o 
 -11   7   2     4051.72     4140.96    172.30 o 
 -10   7   2      244.38      295.48     67.53 o 
  -9   7   2     6753.63     6764.74    246.11 o 
  -8   7   2      368.04      419.53     70.12 o 
  -7   7   2    16194.20    16228.33    311.51 o 
  -6   7   2      109.30      171.47     66.45 o 
  -5   7   2    11943.88    12312.17    561.48 o 
  -4   7   2      150.96      249.84     72.62 o 
  -3   7   2    14067.00    14191.19    346.51 o 
  -2   7   2       60.66      116.05     63.21 o 
  -1   7   2    13077.06    13198.53    460.99 o 
   0   7   2        5.37      -18.41     49.34 o 
   1   7   2    12116.54    12258.19    330.64 o 
   2   7   2      363.36      441.69     65.79 o 
   3   7   2     6229.47     6990.38    192.09 o 
   4   7   2      336.98      403.32     64.79 o 
   5   7   2    13369.22    13245.44    419.52 o 
   6   7   2      137.40      223.20     52.92 o 
   7   7   2     5151.66     5220.93    214.96 o 
   8   7   2       88.69       56.16     62.60 o 
   9   7   2     4659.38     5093.18    226.66 o 
  10   7   2      384.71      409.20    139.38 o 
  11   7   2     3720.07     3729.23    209.98 o 
  12   7   2      511.57      398.46    101.29 o 
 -12   8   2     3218.49     3206.61    324.99 o 
 -11   8   2        5.63       18.98     75.16 o 
 -10   8   2     4569.97     4520.21    226.38 o 
  -9   8   2       23.66       14.94     69.91 o 
  -8   8   2     5639.62     5406.09    305.80 o 
  -7   8   2       10.83      -27.82     42.98 o 
  -6   8   2     3930.05     4273.37    160.74 o 
  -5   8   2      133.53       99.68     76.19 o 
  -4   8   2     6943.06     7435.41    262.34 o 
  -3   8   2       67.47       33.07     64.27 o 
  -2   8   2     9386.82     9309.20    289.35 o 
  -1   8   2       11.09      -56.87     56.87 o 
   0   8   2     9680.19     9831.41    297.49 o 
   1   8   2      185.28      186.42     57.67 o 
   2   8   2     6158.00     5941.73    184.77 o 
   3   8   2      135.60      148.49     59.64 o 
   4   8   2     3980.40     4392.13    162.01 o 
   5   8   2      237.20      295.87     68.63 o 
   6   8   2     3708.23     3813.81    163.84 o 
   7   8   2      251.18      139.88     60.28 o 
   8   8   2     3572.63     3449.05    201.84 o 
   9   8   2      231.78      234.06     67.12 o 
  10   8   2     2091.19     2114.43    225.19 o 
  11   8   2      374.69      333.30    102.08 o 
 -11   9   2     1785.72     1904.68    281.34 o 
 -10   9   2      571.81      589.91    180.05 o 
  -9   9   2     2199.48     2372.88    183.08 o 
  -8   9   2     1242.58     1478.51    152.44 o 
  -7   9   2     3260.84     3342.70    155.28 o 
  -6   9   2      982.15      837.47     94.92 o 
  -5   9   2     2053.13     2284.71    377.66 o 
  -4   9   2     1551.71     1592.79    182.23 o 
  -3   9   2     3716.34     4280.85    209.81 o 
  -2   9   2     1813.95     1700.25    146.22 o 
  -1   9   2     5960.42     5977.65    396.81 o 
   0   9   2     1958.94     1915.97    190.37 o 
   1   9   2     4650.94     4656.36    173.84 o 
   2   9   2     1303.41     1490.40    130.56 o 
   3   9   2     2864.07     3497.13    156.07 o 
   4   9   2     1174.56     1003.52    102.84 o 
   5   9   2     3822.78     4285.62    172.38 o 
   6   9   2     1262.30     1244.54    160.34 o 
   7   9   2     2332.86     2855.24    197.01 o 
   8   9   2      467.77      442.18    124.99 o 
   9   9   2     1803.36     2456.96    199.11 o 
  -8  10   2     1482.22     1738.82    257.33 o 
  -7  10   2       13.65      -46.19     78.22 o 
  -6  10   2     1421.61     1841.95    161.07 o 
  -5  10   2      115.48      199.27     95.73 o 
  -4  10   2     2956.98     3270.50    307.53 o 
  -3  10   2       14.79       33.33    128.57 o 
  -2  10   2     2588.39     2758.67    151.54 o 
  -1  10   2       83.53       96.53     62.65 o 
   0  10   2     3150.35     2998.77    153.65 o 
   1  10   2       19.03       58.61     59.93 o 
   2  10   2     3601.12     3237.19    168.06 o 
   3  10   2        0.68      -67.56     67.56 o 
   4  10   2     2188.31     2294.08    144.38 o 
   5  10   2       85.60       50.83     64.50 o 
   6  10   2     1970.02     2119.97    145.44 o 
  -3  11   2     2153.30     2041.43    201.18 o 
  -2  11   2        7.97       15.67     68.00 o 
  -1  11   2     1452.17     1386.71    158.41 o 
   0  11   2       42.29       28.66    145.63 o 
   1  11   2     1758.84     1924.94    174.55 o 
 -18   1   3     1269.94     1285.98    144.03 o 
 -17   1   3     1284.76     1681.87    122.38 o 
 -16   1   3     1720.74     1733.94    116.66 o 
 -15   1   3     2807.26     3241.83    120.88 o 
 -14   1   3     5297.42     5237.57    157.30 o 
 -13   1   3     4759.54     4575.74    129.46 o 
 -12   1   3     1476.53     1398.72     73.20 o 
 -11   1   3     8996.54     7830.36    155.43 o 
 -10   1   3     4646.79     4162.14    104.78 o 
  -9   1   3    13470.94    12520.30    196.91 o 
  -8   1   3     8592.42     9687.40    153.83 o 
  -7   1   3    25555.03    24093.52    279.08 o 
  -6   1   3    11792.27    11874.64    131.00 o 
  -5   1   3    18573.88    16568.03    226.74 o 
  -4   1   3     2336.71     1826.91     32.87 o 
  -3   1   3    30338.85    31617.11    269.85 o 
  -2   1   3     8605.36     9142.32    121.67 o 
  -1   1   3    76646.30    81341.83    729.44 o 
   0   1   3     4298.57     4413.56     62.30 o 
   1   1   3    28398.33    28292.27    321.18 o 
   2   1   3     5322.04     4784.54     82.88 o 
   3   1   3    39325.95    38092.09    305.88 o 
   4   1   3     5678.19     6475.21     81.12 o 
   5   1   3    30990.60    31371.72    270.80 o 
   6   1   3     2707.74     2902.40     57.08 o 
   7   1   3    21991.80    21353.41    210.11 o 
   8   1   3      434.45      485.71     34.64 o 
   9   1   3     7173.27     6679.66    147.11 o 
  10   1   3      662.30      559.18     63.85 o 
  11   1   3    11876.27    11324.05    248.89 o 
  12   1   3      404.29      300.11     72.82 o 
  13   1   3     4141.89     4173.76    199.85 o 
  14   1   3      256.85      210.16     72.77 o 
  15   1   3     2503.53     2795.89    215.76 o 
 -18   2   3     2359.83     2395.09    159.76 o 
 -17   2   3     2189.02     2253.05    190.09 o 
 -16   2   3     2913.33     2849.92    142.71 o 
 -15   2   3     2024.67     2035.88    119.90 o 
 -14   2   3     7407.67     7448.21    175.35 o 
 -13   2   3     1583.03     1552.89     82.17 o 
 -12   2   3    10852.57    10421.51    195.63 o 
 -11   2   3     3745.93     3441.29    103.21 o 
 -10   2   3    13971.35    13609.84    212.54 o 
  -9   2   3      878.12      772.70     49.89 o 
  -8   2   3    19002.84    18188.01    237.68 o 
  -7   2   3    17891.65    18109.48    230.26 o 
  -6   2   3    14517.31    13774.39    215.05 o 
  -5   2   3    17288.50    18322.27    321.03 o 
  -4   2   3    38254.56    40204.15    466.57 o 
  -3   2   3      900.30      693.11     43.67 o 
  -2   2   3    37927.12    34245.11    301.64 o 
  -1   2   3     2400.71     1490.70     37.02 o 
   0   2   3    36542.45    36676.37    321.81 o 
   1   2   3     7821.32     7127.94    103.18 o 
   2   2   3    16904.88    16996.65    290.91 o 
   3   2   3     8218.81    10117.47    120.92 o 
   4   2   3    38379.64    36872.92    310.19 o 
   5   2   3     7183.58     6794.02     92.17 o 
   6   2   3     9638.96     8083.16    106.91 o 
   7   2   3     1726.47     1782.58     49.80 o 
   8   2   3    15415.16    14757.61    190.62 o 
   9   2   3      101.64      128.89     42.84 o 
  10   2   3     9884.72     9108.64    319.00 o 
  11   2   3     1486.42     1328.51     94.33 o 
  12   2   3     3445.71     3515.71    145.62 o 
  13   2   3      699.26      714.72    107.53 o 
  14   2   3     4855.41     4826.24    226.99 o 
  15   2   3      256.94      230.89     79.30 o 
 -17   3   3       56.90       97.24     53.37 o 
 -16   3   3       21.48       -5.79     69.64 o 
 -15   3   3       89.05       23.02     42.59 o 
 -14   3   3        0.20       21.40     41.83 o 
 -13   3   3      131.20      168.11     43.47 o 
 -12   3   3      445.19      586.80     55.93 o 
 -11   3   3     1958.72     1960.88     82.29 o 
 -10   3   3       42.13       36.91     27.46 o 
  -9   3   3       81.19       97.05     26.86 o 
  -8   3   3        0.87        3.06     15.48 o 
  -7   3   3        6.71       -4.26     15.65 o 
  -6   3   3     2273.46     2395.63    176.08 o 
  -5   3   3       44.91       93.56     25.05 o 
  -4   3   3     1678.33     1771.57     63.78 o 
  -3   3   3     1796.51     2221.31     68.43 o 
  -2   3   3    11234.13    13612.67    173.08 o 
  -1   3   3      208.25      315.39     26.45 o 
   0   3   3     1558.38     2202.45     65.29 o 
   1   3   3      167.58      218.80     25.04 o 
   2   3   3      559.07      782.89     39.52 o 
   3   3   3      396.72      447.30     39.98 o 
   4   3   3        1.19       18.10     16.64 o 
   5   3   3     1474.01     1698.01     47.13 o 
   6   3   3      147.52      201.30     24.46 o 
   7   3   3      257.59      275.32     28.11 o 
   8   3   3      169.88      120.75     31.56 o 
   9   3   3        4.72      -34.46     34.46 o 
  10   3   3      146.28       93.59     43.91 o 
  11   3   3       65.98       61.69     46.51 o 
  12   3   3      246.39      137.52     52.51 o 
  13   3   3        2.60      -36.54     39.87 o 
  14   3   3       50.33      -41.80     59.03 o 
  15   3   3       86.62       18.18     77.18 o 
 -17   4   3      753.78      912.01    104.46 o 
 -16   4   3     4891.85     4834.58    234.09 o 
 -15   4   3      234.03      273.91     69.19 o 
 -14   4   3     2171.81     2177.28    127.10 o 
 -13   4   3     3723.52     3549.11    146.18 o 
 -12   4   3     8836.52     8542.10    184.07 o 
 -11   4   3     3636.20     3637.13    112.88 o 
 -10   4   3     8050.02     7879.98    163.59 o 
  -9   4   3     7569.42     7034.96    148.18 o 
  -8   4   3    15440.19    15390.39    234.64 o 
  -7   4   3       46.99       92.90     30.13 o 
  -6   4   3    22338.87    21292.28    411.90 o 
  -5   4   3     1617.76     1422.20     91.48 o 
  -4   4   3    32905.94    31800.10    568.97 o 
  -3   4   3    10422.38     9087.88    169.76 o 
  -2   4   3    16978.34    16400.92    304.23 o 
  -1   4   3     4125.82     4520.84    259.22 o 
   0   4   3    19386.07    16142.73    213.47 o 
   1   4   3     3996.94     4127.75    123.73 o 
   2   4   3    33746.61    32679.85    364.59 o 
   3   4   3       44.18       73.29     42.76 o 
   4   4   3     7110.70     6434.08    147.73 o 
   5   4   3      399.61      347.28     36.30 o 
   6   4   3    13707.99    12399.30    191.46 o 
   7   4   3      974.05      918.26     52.34 o 
   8   4   3     9014.19     8631.65    245.78 o 
   9   4   3     5652.12     5449.50    169.85 o 
  10   4   3     7009.24     7324.53    229.81 o 
  11   4   3       10.81      -20.38     38.93 o 
  12   4   3     4206.00     4213.33    188.32 o 
  13   4   3       89.86      118.29     55.72 o 
  14   4   3     2983.33     2767.28    155.55 o 
 -16   5   3      970.03     1217.17    117.78 o 
 -15   5   3     3305.09     3607.14    245.80 o 
 -14   5   3     1162.16     1175.88    140.23 o 
 -13   5   3     4350.63     4136.65    261.67 o 
 -12   5   3     4531.38     4026.59    186.82 o 
 -11   5   3     3056.67     2978.06    132.22 o 
 -10   5   3     5589.89     5526.83    141.68 o 
  -9   5   3    11017.46     9921.23    226.52 o 
  -8   5   3     2074.34     1955.08     80.06 o 
  -7   5   3    10648.01    10148.48    281.53 o 
  -6   5   3     1290.97      993.55     69.02 o 
  -5   5   3    22648.26    21654.40    337.77 o 
  -4   5   3     3524.32     3642.99    116.24 o 
  -3   5   3    13552.65    11782.81    266.54 o 
  -2   5   3    12580.61    12334.18    272.18 o 
  -1   5   3    16198.13    14691.55    305.63 o 
   0   5   3     3914.82     3782.68    113.46 o 
   1   5   3    21880.96    20321.60    312.68 o 
   2   5   3     1862.05     1681.12     81.06 o 
   3   5   3    15728.07    14493.22    195.81 o 
   4   5   3      484.10      478.99     46.58 o 
   5   5   3    13340.60    12166.84    236.15 o 
   6   5   3      354.62      364.82     45.78 o 
   7   5   3    13737.27    14137.98    334.67 o 
   8   5   3      728.46      733.79     64.16 o 
   9   5   3     9812.49     8668.80    226.21 o 
  10   5   3      194.75       28.28     44.64 o 
  11   5   3     3772.27     3735.67    159.17 o 
  12   5   3      284.86      327.54    102.22 o 
  13   5   3     4024.09     4157.34    182.32 o 
  14   5   3       38.89      -19.94     60.31 o 
 -15   6   3       60.03      -28.39     50.55 o 
 -14   6   3       18.30      106.71     55.03 o 
 -13   6   3      445.59      272.87     64.14 o 
 -12   6   3        3.18       42.79     45.35 o 
 -11   6   3       14.50       49.24     47.08 o 
 -10   6   3       39.52       58.25     36.46 o 
  -9   6   3      360.61      321.99     65.14 o 
  -8   6   3      250.25      309.06     46.41 o 
  -7   6   3      650.29      701.02     97.33 o 
  -6   6   3      161.52      145.11     44.09 o 
  -5   6   3      267.79      201.18    131.84 o 
  -4   6   3     1016.39      941.37     88.63 o 
  -3   6   3      195.36      138.97     50.80 o 
  -2   6   3      200.25      169.60     94.14 o 
  -1   6   3     4281.46     4837.12    174.61 o 
   0   6   3      470.38      495.19     58.72 o 
   1   6   3      267.60      319.56     50.30 o 
   2   6   3        0.16      -34.50     34.50 o 
   3   6   3      277.84      354.51     56.34 o 
   4   6   3      125.26      223.33     49.08 o 
   5   6   3       40.20      -13.88     39.31 o 
   6   6   3      263.70      205.17     88.62 o 
   7   6   3       21.75       23.63     34.19 o 
   8   6   3      155.64      134.53     58.97 o 
   9   6   3      889.06      853.33    108.60 o 
  10   6   3       30.55       16.79     87.69 o 
  11   6   3       14.74       28.61     56.11 o 
  12   6   3       54.25       -1.14     60.47 o 
  13   6   3        1.01       -8.48     72.65 o 
 -14   7   3     1194.81     1259.18    137.42 o 
 -13   7   3     1521.52     1768.09    130.66 o 
 -12   7   3      272.05      246.46     64.07 o 
 -11   7   3     5787.88     5844.94    199.60 o 
 -10   7   3     1268.68     1261.76    104.30 o 
  -9   7   3     4802.81     4661.49    169.04 o 
  -8   7   3      841.88      743.90     76.90 o 
  -7   7   3     4270.02     4101.40    189.79 o 
  -6   7   3     5879.48     5472.52    214.39 o 
  -5   7   3     5152.47     4728.44    194.50 o 
  -4   7   3     1551.11     1349.94    114.16 o 
  -3   7   3     7649.69     7052.07    232.71 o 
  -2   7   3     1174.41     1194.26    108.35 o 
  -1   7   3     9488.82     8620.44    258.34 o 
   0   7   3     2577.45     2570.59    115.04 o 
   1   7   3     5351.61     4898.00    157.41 o 
   2   7   3     2439.18     2467.22    118.86 o 
   3   7   3    14490.01    14640.47    291.08 o 
   4   7   3      497.10      363.98     63.06 o 
   5   7   3     5166.02     5454.07    183.24 o 
   6   7   3      875.56      858.96    105.63 o 
   7   7   3     5101.82     4222.21    617.06 o 
   8   7   3      423.80      394.72     86.38 o 
   9   7   3     2515.74     2652.01    174.15 o 
  10   7   3       55.34       67.81     69.08 o 
  11   7   3     4323.20     4156.89    220.86 o 
  12   7   3       23.94      163.17     83.32 o 
 -13   8   3      536.07      949.56    232.13 o 
 -12   8   3     2858.73     2809.21    299.59 o 
 -11   8   3      804.09      796.51    127.77 o 
 -10   8   3     2541.42     2646.25    181.23 o 
  -9   8   3     1462.47     1655.17    148.12 o 
  -8   8   3     5426.64     5567.33    182.51 o 
  -7   8   3     4381.96     4203.96    254.35 o 
  -6   8   3     6022.15     6334.71    245.55 o 
  -5   8   3     1985.48     1746.66    153.96 o 
  -4   8   3     7875.87     7546.87    424.98 o 
  -3   8   3     2830.61     2520.22    157.56 o 
  -2   8   3     5475.79     5032.98    313.78 o 
  -1   8   3      448.58      408.38     67.30 o 
   0   8   3     9218.72     8494.89    221.52 o 
   1   8   3     1773.99     1686.67    107.27 o 
   2   8   3     3924.70     3963.17    164.57 o 
   3   8   3     1951.07     1814.80    114.18 o 
   4   8   3     6962.08     6566.19    199.52 o 
   5   8   3     2684.34     2453.99    129.68 o 
   6   8   3     4897.03     4765.69    290.13 o 
   7   8   3      746.91      885.16    126.80 o 
   8   8   3     3252.59     3824.01    209.37 o 
   9   8   3       76.79       69.33     59.93 o 
  10   8   3     2738.65     3444.31    208.50 o 
 -11   9   3       48.29      103.96    157.33 o 
 -10   9   3        2.83      -45.43    122.61 o 
  -9   9   3        0.85     -109.92    109.92 o 
  -8   9   3       19.95       40.07    102.87 o 
  -7   9   3       30.12      107.50     73.87 o 
  -6   9   3      329.07      368.85     96.29 o 
  -5   9   3       11.52       86.05     76.09 o 
  -4   9   3      105.21      267.76     89.38 o 
  -3   9   3        5.07        4.32     70.70 o 
  -2   9   3       23.58       53.85     53.72 o 
  -1   9   3       93.39       78.94     58.89 o 
   0   9   3        0.43      -43.82     43.82 o 
   1   9   3       29.56       13.32     53.52 o 
   2   9   3        1.98      -15.36     51.06 o 
   3   9   3      594.13      504.89     81.60 o 
   4   9   3       81.04      106.65     59.50 o 
   5   9   3        8.54       10.49     55.32 o 
   6   9   3        4.42       -7.19     57.35 o 
   7   9   3       77.58      142.58     88.13 o 
   8   9   3       11.26      -38.13     78.67 o 
  -8  10   3     2235.40     2534.42    304.35 o 
  -7  10   3      544.63      583.31    114.40 o 
  -6  10   3     1679.51     2071.35    298.50 o 
  -5  10   3      466.41      425.18    165.27 o 
  -4  10   3     2047.44     2324.39    176.94 o 
  -3  10   3      581.29      458.08    118.25 o 
  -2  10   3     3256.43     3210.36    197.19 o 
  -1  10   3     1687.85     1224.16    139.05 o 
   0  10   3     2407.37     2730.35    217.35 o 
   1  10   3      557.52      658.47    172.12 o 
   2  10   3     1642.74     1737.31    158.59 o 
   3  10   3      506.69      701.54    117.81 o 
   4  10   3     1995.64     2292.97    178.37 o 
   5  10   3      457.21      415.03    109.29 o 
   6  10   3     2313.00     2240.60    205.45 o 
  -3  11   3     2496.61     2592.22    200.71 o 
  -2  11   3      582.12      786.11    129.37 o 
  -1  11   3     2563.70     2636.69    428.26 o 
   0  11   3      330.65      478.33    115.31 o 
   1  11   3     3774.14     3535.23    221.17 o 
 -18   0   4     5476.23     5761.46    356.53 o 
 -17   0   4      746.18      974.23    178.27 o 
 -16   0   4    14055.89    13746.78    371.56 o 
 -15   0   4     1352.34     1782.75    148.80 o 
 -14   0   4    12587.39    12061.41    520.02 o 
 -13   0   4     3099.63     2996.15    147.08 o 
 -12   0   4    13843.19    14475.13    329.62 o 
 -11   0   4      564.92      287.39     54.80 o 
 -10   0   4    45423.95    46938.38    721.15 o 
  -9   0   4     3113.15     2412.67    104.09 o 
  -8   0   4    42920.04    46000.14   1299.65 o 
  -7   0   4     4517.40     3030.68    100.73 o 
  -6   0   4    82921.92    92158.57   1213.69 o 
  -5   0   4      187.96       31.03     20.32 o 
  -4   0   4    54314.61    54435.99    579.31 o 
  -3   0   4      956.92      369.36     19.79 o 
  -2   0   4    92072.91   106889.99   3370.89 o 
  -1   0   4      404.90     1445.33     41.31 o 
   0   0   4    27574.91    28446.51    387.53 o 
   1   0   4    12416.64    13757.22    218.22 o 
   2   0   4    27677.35    24600.38    290.87 o 
   3   0   4     4964.75     4158.74     83.82 o 
   4   0   4    38441.19    37564.89    438.91 o 
   5   0   4     1999.88     1831.35     61.75 o 
   6   0   4    41763.11    42972.74    512.71 o 
   7   0   4     1331.60     2218.02     76.10 o 
   8   0   4    14970.54    14937.44    314.46 o 
   9   0   4      655.04      665.93     74.90 o 
  10   0   4    11298.92    11089.61    429.15 o 
  11   0   4       10.91       27.18     81.54 o 
  12   0   4     5324.07     5433.50    317.45 o 
  13   0   4      196.69      212.49    110.51 o 
  14   0   4     2336.70     3368.31    274.59 o 
  15   0   4        5.71      123.21    117.26 o 
 -18   1   4     1022.52     1000.17    104.11 o 
 -17   1   4       38.47       51.04     55.17 o 
 -16   1   4     4482.15     4265.73    141.28 o 
 -15   1   4      576.02      552.69     82.86 o 
 -14   1   4     3107.19     3125.66    110.10 o 
 -13   1   4      985.43      949.47     66.53 o 
 -12   1   4    11070.00    10796.93    194.63 o 
 -11   1   4       12.07       65.01     51.23 o 
 -10   1   4     5556.22     5682.22    156.15 o 
  -9   1   4     1511.70     1229.13     38.35 o 
  -8   1   4     9102.38    10558.07    129.98 o 
  -7   1   4       26.24      259.46     19.84 o 
  -6   1   4     3290.96     3776.57     69.25 o 
  -5   1   4      834.26     2044.99     52.47 o 
  -4   1   4    86453.00   111135.55    886.21 o 
  -3   1   4      211.06      968.90     35.72 o 
  -2   1   4    18086.86    23288.82    232.45 o 
  -1   1   4     7248.26     6412.95     65.22 o 
   0   1   4    66360.48    84691.71    876.75 o 
   1   1   4     8413.42     7939.73    105.95 o 
   2   1   4    20530.87    25564.74    263.17 o 
   3   1   4     1467.20     1052.65     29.93 o 
   4   1   4    10088.97    11554.42    123.31 o 
   5   1   4     7444.86     6976.06     92.25 o 
   6   1   4     7312.31     8245.92    107.38 o 
   7   1   4     2287.12     2226.41     54.92 o 
   8   1   4    11742.24    12467.55    259.11 o 
   9   1   4     3095.63     3514.85    123.66 o 
  10   1   4     2473.79     2671.98    114.18 o 
  11   1   4     2534.11     2327.43    148.63 o 
  12   1   4     4995.66     5187.17    221.54 o 
  13   1   4      539.04      766.64    177.08 o 
  14   1   4     1745.31     1365.37    213.19 o 
  15   1   4      789.77      925.53    134.55 o 
 -18   2   4        2.80      105.57     53.15 o 
 -17   2   4      474.25      702.44     91.63 o 
 -16   2   4      227.71      108.92     47.75 o 
 -15   2   4     4654.88     4577.73    149.46 o 
 -14   2   4      391.00      533.06     56.55 o 
 -13   2   4     1001.28     1083.79     71.29 o 
 -12   2   4      346.77      230.98     41.06 o 
 -11   2   4     3667.98     3812.74    142.84 o 
 -10   2   4      147.17      262.85     36.12 o 
  -9   2   4    11781.13    12650.32    157.12 o 
  -8   2   4     1071.24      880.53     42.08 o 
  -7   2   4    23322.01    26807.21    362.55 o 
  -6   2   4       22.55      247.99     25.22 o 
  -5   2   4     6835.17     7285.21    108.94 o 
  -4   2   4      768.95      527.15     23.95 o 
  -3   2   4    32343.51    41587.70    360.71 o 
  -2   2   4     5134.29     4358.37     85.77 o 
  -1   2   4    57424.93    71540.40    589.22 o 
   0   2   4      547.65      254.91     22.83 o 
   1   2   4     2076.19     2373.62     56.50 o 
   2   2   4     2069.41     1496.40     91.69 o 
   3   2   4    24194.16    29697.58    281.32 o 
   4   2   4     1299.47     1254.80     37.04 o 
   5   2   4    20313.33    22272.05    213.48 o 
   6   2   4      490.04      373.92     26.77 o 
   7   2   4    17015.17    19155.60    201.68 o 
   8   2   4      466.56      362.01     50.90 o 
   9   2   4     2717.65     2467.88    156.04 o 
  10   2   4     1843.71     1716.78    101.59 o 
  11   2   4     5780.39     5588.23    177.30 o 
  12   2   4     2034.92     2259.07    155.20 o 
  13   2   4     3026.60     2857.76    181.81 o 
  14   2   4      675.00      808.02    172.41 o 
  15   2   4     1441.07      933.74    144.14 o 
 -18   3   4     2177.58     2419.97    151.62 o 
 -17   3   4     4646.46     5081.93    192.56 o 
 -16   3   4     1082.59     1270.18    109.56 o 
 -15   3   4    10151.14    10480.70    261.85 o 
 -14   3   4     2599.41     2847.62    109.85 o 
 -13   3   4    10509.94    11090.34    213.92 o 
 -12   3   4     1779.23     1866.24     86.12 o 
 -11   3   4    20435.90    20472.73    294.44 o 
 -10   3   4     3510.38     3375.98    108.33 o 
  -9   3   4    20082.55    19779.67    249.51 o 
  -8   3   4     4728.68     4409.51    146.46 o 
  -7   3   4    28344.20    28014.09    382.32 o 
  -6   3   4    11647.74    12799.89    210.78 o 
  -5   3   4    48721.51    52584.13    614.43 o 
  -4   3   4     5969.54     5604.81     98.45 o 
  -3   3   4    44998.89    46440.38    463.84 o 
  -2   3   4      877.88      285.65     25.27 o 
  -1   3   4    42729.54    44725.09    446.59 o 
   0   3   4     1228.12      703.38     44.82 o 
   1   3   4    54790.94    56584.62    553.00 o 
   2   3   4     4146.76     4099.88     86.88 o 
   3   3   4    35299.14    36707.05    455.21 o 
   4   3   4     1067.26      910.25     34.79 o 
   5   3   4    23662.36    24343.76    235.82 o 
   6   3   4       41.96       43.29     17.32 o 
   7   3   4    18751.77    18530.99    278.92 o 
   8   3   4       22.57       41.90     28.26 o 
   9   3   4    15579.00    14632.40    287.01 o 
  10   3   4      169.77      162.56     48.54 o 
  11   3   4     6526.28     6523.41    195.82 o 
  12   3   4      166.56      149.99     56.62 o 
  13   3   4     8659.56     8133.60    379.85 o 
  14   3   4       34.99       24.71     63.53 o 
 -17   4   4     1339.56     1398.17    121.06 o 
 -16   4   4       23.17       26.90     48.42 o 
 -15   4   4     3027.50     3265.05    151.66 o 
 -14   4   4       79.19      126.98     44.57 o 
 -13   4   4     1365.45     1599.02     87.02 o 
 -12   4   4      506.02      500.70     56.06 o 
 -11   4   4     5612.53     5593.00    154.07 o 
 -10   4   4      703.90      773.80     58.37 o 
  -9   4   4     6035.55     6191.00    138.45 o 
  -8   4   4      674.03      535.03     85.21 o 
  -7   4   4    13014.91    13981.56    244.52 o 
  -6   4   4     2973.83     2745.40    148.04 o 
  -5   4   4     6032.25     6042.06    137.35 o 
  -4   4   4    11149.93    12586.30    212.31 o 
  -3   4   4     3611.57     3119.10    102.56 o 
  -2   4   4     3564.47     3441.87    102.02 o 
  -1   4   4     3571.01     3210.76     80.36 o 
   0   4   4     3522.27     3440.89     84.34 o 
   1   4   4      505.06      415.24     36.62 o 
   2   4   4     8045.43     8052.80    139.63 o 
   3   4   4     7815.99     8101.97    143.47 o 
   4   4   4      892.33      700.61     88.21 o 
   5   4   4     4005.69     3958.79     83.65 o 
   6   4   4     1523.88     1369.70     82.27 o 
   7   4   4     5986.64     6366.47    129.80 o 
   8   4   4     4394.96     4194.34    121.04 o 
   9   4   4      991.50     1112.77     88.23 o 
  10   4   4     1235.15     1203.98    119.33 o 
  11   4   4     2016.10     1935.48    119.45 o 
  12   4   4     1124.13     1232.52    105.97 o 
  13   4   4     2241.20     2117.24    136.42 o 
  14   4   4      968.22     1049.87    143.85 o 
 -17   5   4       25.76       38.99     57.35 o 
 -16   5   4     1126.03     1165.34    114.18 o 
 -15   5   4       44.93      -36.02     46.90 o 
 -14   5   4      903.56      881.80     93.95 o 
 -13   5   4       80.49       74.40     48.77 o 
 -12   5   4     7599.83     7758.42    181.13 o 
 -11   5   4      251.14      168.75     62.00 o 
 -10   5   4     3934.14     3864.16    117.89 o 
  -9   5   4      619.72      563.11     88.75 o 
  -8   5   4     3608.85     3820.65    131.14 o 
  -7   5   4     1190.06     1219.35     77.74 o 
  -6   5   4     2008.54     1908.64    123.27 o 
  -5   5   4     2545.97     2609.89     98.32 o 
  -4   5   4     9035.33     9410.12    191.97 o 
  -3   5   4      657.53      497.88     61.15 o 
  -2   5   4     6442.53     6544.23    232.68 o 
  -1   5   4      471.44      301.34     42.64 o 
   0   5   4    12368.43    14162.33    211.66 o 
   1   5   4     2859.21     2737.31    114.43 o 
   2   5   4     4066.62     3952.10    103.34 o 
   3   5   4     3158.49     3186.18    146.08 o 
   4   5   4     4733.85     5304.37    125.63 o 
   5   5   4     1292.75     1202.27     77.53 o 
   6   5   4     4095.46     4178.96    115.54 o 
   7   5   4     1983.02     2036.49    149.54 o 
   8   5   4     5142.29     5262.02    160.97 o 
   9   5   4     1916.63     1994.11    141.24 o 
  10   5   4     1421.24     1462.40    132.05 o 
  11   5   4      543.37      599.00     91.01 o 
  12   5   4     1084.16      882.26     99.37 o 
  13   5   4      521.55      584.15    106.03 o 
 -16   6   4     5375.43     5330.67    215.73 o 
 -15   6   4      863.85     1175.86    116.16 o 
 -14   6   4     6950.72     6851.92    379.91 o 
 -13   6   4     1136.93     1178.84    104.50 o 
 -12   6   4     9765.54     9942.84    256.98 o 
 -11   6   4     2913.71     3029.16    114.91 o 
 -10   6   4    14722.69    14894.27    396.76 o 
  -9   6   4      536.17      299.80     70.11 o 
  -8   6   4    19411.10    18660.59    393.77 o 
  -7   6   4      106.72        4.60     50.09 o 
  -6   6   4    23500.98    23604.66    550.30 o 
  -5   6   4     1043.24      933.74     89.37 o 
  -4   6   4    19271.96    18197.83    591.64 o 
  -3   6   4      531.85      454.51     68.28 o 
  -2   6   4    24029.48    24441.17    373.55 o 
  -1   6   4      368.42      220.37     44.65 o 
   0   6   4    22991.47    22548.69    355.97 o 
   1   6   4      752.22      625.45    119.46 o 
   2   6   4    24843.30    24361.86    380.05 o 
   3   6   4       96.06      147.06     45.53 o 
   4   6   4    15645.39    15191.16    247.61 o 
   5   6   4      370.66      476.53     63.93 o 
   6   6   4    15548.66    15332.13    374.09 o 
   7   6   4      121.72      141.73     50.27 o 
   8   6   4     6222.51     6261.80    234.53 o 
   9   6   4       21.94      111.39     63.45 o 
  10   6   4     5353.72     5778.19    240.92 o 
  11   6   4        2.28       -9.59     60.53 o 
  12   6   4     3598.00     3729.46    210.83 o 
 -15   7   4        6.68      -37.66    102.01 o 
 -14   7   4     1879.52     1620.26    288.68 o 
 -13   7   4       58.81      -60.77     85.02 o 
 -12   7   4     3867.37     3869.28    224.60 o 
 -11   7   4       17.18       30.09     45.65 o 
 -10   7   4     3855.90     3649.90    428.95 o 
  -9   7   4      163.48      181.34     45.83 o 
  -8   7   4     6860.73     6472.15    194.71 o 
  -7   7   4      209.53      255.22     75.16 o 
  -6   7   4     2887.86     3213.88    165.39 o 
  -5   7   4       87.26       64.70     53.88 o 
  -4   7   4     6526.90     7099.05    234.49 o 
  -3   7   4      134.46      144.29     58.83 o 
  -2   7   4    11628.95    11368.15    243.17 o 
  -1   7   4      550.16      615.21     69.66 o 
   0   7   4     9777.99    10291.45    251.50 o 
   1   7   4      472.40      423.34     64.44 o 
   2   7   4     3606.95     3718.89    165.27 o 
   3   7   4     1847.93     1822.90    107.55 o 
   4   7   4     5929.55     6302.70    201.51 o 
   5   7   4     2209.40     2242.65    118.97 o 
   6   7   4     3988.79     4306.78    137.56 o 
   7   7   4      725.68      804.28    128.96 o 
   8   7   4     2567.49     2350.63    162.03 o 
   9   7   4      839.21     1051.41    130.10 o 
  10   7   4     1825.41     1894.81    160.66 o 
  11   7   4     1017.17      919.39    313.18 o 
 -13   8   4      815.91     1026.39    156.21 o 
 -12   8   4        6.11       13.89    125.59 o 
 -11   8   4     1547.62     1784.62    193.05 o 
 -10   8   4       53.30      104.45     79.81 o 
  -9   8   4     2642.17     2907.42    180.10 o 
  -8   8   4       16.99       67.27     88.29 o 
  -7   8   4     4121.78     4009.52    251.48 o 
  -6   8   4      213.41      220.32     78.94 o 
  -5   8   4     3510.19     3221.06    175.00 o 
  -4   8   4      529.53      795.20    104.31 o 
  -3   8   4     2761.56     3140.59    260.63 o 
  -2   8   4     1083.59     1065.04     90.33 o 
  -1   8   4     2210.86     2102.52    116.70 o 
   0   8   4      186.81      200.70     60.22 o 
   1   8   4     2911.40     2894.38    135.17 o 
   2   8   4      187.76      224.55     88.91 o 
   3   8   4     2920.23     3098.63    176.76 o 
   4   8   4      452.71      541.41     79.21 o 
   5   8   4     3991.62     3800.55    156.92 o 
   6   8   4      540.17      571.65     83.00 o 
   7   8   4     2164.66     1942.89    209.51 o 
   8   8   4      736.78      818.22    122.45 o 
   9   8   4     1425.39     1157.32    119.38 o 
  10   8   4      536.67      348.16    132.63 o 
 -11   9   4     3082.32     3313.55    340.46 o 
 -10   9   4      499.10      727.35    200.39 o 
  -9   9   4     5285.67     4826.78    373.99 o 
  -8   9   4     1429.14     1627.90    150.80 o 
  -7   9   4     5970.64     5392.83    370.22 o 
  -6   9   4      728.41      799.17    190.86 o 
  -5   9   4     6431.66     6080.45    252.17 o 
  -4   9   4      773.07      955.18    124.05 o 
  -3   9   4     9806.54     9301.79    335.01 o 
  -2   9   4      452.95      733.00    109.50 o 
  -1   9   4     9229.30     8964.03    243.09 o 
   0   9   4      283.34      234.19     66.04 o 
   1   9   4     7469.58     7728.95    285.42 o 
   2   9   4       12.89       30.96     52.91 o 
   3   9   4     5598.22     6106.07    204.26 o 
   4   9   4      158.42      254.16    114.85 o 
   5   9   4     6081.68     6491.42    215.59 o 
   6   9   4        8.79       97.51     75.97 o 
   7   9   4     3744.15     3586.98    215.38 o 
   8   9   4       30.06       11.00     83.27 o 
  -9  10   4     1144.97     1171.55    149.22 o 
  -8  10   4       11.09       39.27     64.56 o 
  -7  10   4     1591.85     1830.94    129.68 o 
  -6  10   4      431.25      309.11     97.55 o 
  -5  10   4     2793.97     2421.77    360.20 o 
  -4  10   4      308.86      436.73    108.40 o 
  -3  10   4     2406.54     2216.45    173.55 o 
  -2  10   4      717.12      633.80    111.73 o 
  -1  10   4     1536.14     1526.49    150.82 o 
   0  10   4      323.15      666.93    195.03 o 
   1  10   4     2858.03     2566.85    183.98 o 
   2  10   4      311.46      413.03    104.02 o 
   3  10   4     2044.11     2057.79    171.69 o 
   4  10   4      381.72      464.07    108.15 o 
   5  10   4     1907.79     1907.16    185.90 o 
  -3  11   4        4.08        1.87     92.34 o 
  -2  11   4     1272.58     1123.59    144.27 o 
  -1  11   4      132.42      172.20     83.23 o 
   0  11   4     1369.91     1254.13    151.03 o 
 -19   1   5      953.45     1031.21    110.49 o 
 -18   1   5     1396.78     1512.96    119.99 o 
 -17   1   5     1274.95     1332.64     93.25 o 
 -16   1   5     5086.07     5210.93    154.01 o 
 -15   1   5     3037.99     3017.27    112.88 o 
 -14   1   5     5992.85     5547.81    144.92 o 
 -13   1   5     3798.54     3626.70    112.14 o 
 -12   1   5     4688.01     4182.41    114.94 o 
 -11   1   5     7504.84     6816.66    165.18 o 
 -10   1   5    16555.78    15725.30    225.58 o 
  -9   1   5     9595.24     9473.04    122.33 o 
  -8   1   5    24961.36    26868.43    263.60 o 
  -7   1   5    15732.31    14933.73    181.38 o 
  -6   1   5    19969.07    19541.65    173.09 o 
  -5   1   5     8433.90     7724.46     83.66 o 
  -4   1   5    20127.93    20710.61    190.65 o 
  -3   1   5    37900.56    40086.46    439.84 o 
  -2   1   5    22848.50    24205.55    243.40 o 
  -1   1   5    29937.65    31587.74    271.70 o 
   0   1   5     2774.30     2006.54     67.64 o 
   1   1   5    16944.69    15381.24    177.17 o 
   2   1   5    13040.22    10951.91    205.87 o 
   3   1   5    18370.32    18103.32    170.09 o 
   4   1   5     5219.42     5252.47     76.03 o 
   5   1   5    17154.10    16381.68    168.89 o 
   6   1   5     2244.65     1953.18     59.82 o 
   7   1   5     6716.21     6161.46     96.72 o 
   8   1   5       40.01       43.78     32.62 o 
   9   1   5     5949.29     6142.62    168.19 o 
  10   1   5     1772.66     1799.03    285.50 o 
  11   1   5     5500.82     5189.95    217.38 o 
  12   1   5      454.78      409.73     92.35 o 
  13   1   5     1788.21     2017.26    162.49 o 
  14   1   5      195.35      280.90    158.03 o 
 -19   2   5     2595.46     2795.90    174.33 o 
 -18   2   5     1098.03     1105.35    109.12 o 
 -17   2   5     4130.16     3887.15    186.40 o 
 -16   2   5     1652.05     1714.03    117.18 o 
 -15   2   5     4330.56     4066.83    131.24 o 
 -14   2   5     3134.48     3292.59    114.21 o 
 -13   2   5     5065.61     4925.79    132.05 o 
 -12   2   5     7092.70     6732.91    149.41 o 
 -11   2   5     5835.88     5585.03    129.22 o 
 -10   2   5     5121.44     4540.23     92.82 o 
  -9   2   5    17714.12    16980.63    171.72 o 
  -8   2   5     8030.31     7809.23    127.61 o 
  -7   2   5    23634.82    25207.60    279.80 o 
  -6   2   5    16583.11    15475.62    165.57 o 
  -5   2   5    42373.45    46723.96    406.50 o 
  -4   2   5    18249.96    18349.68    181.69 o 
  -3   2   5      231.13      117.04     16.21 o 
  -2   2   5    20210.88    18975.86    183.93 o 
  -1   2   5    32515.91    34325.05    356.91 o 
   0   2   5    30824.77    30580.89    313.51 o 
   1   2   5    16410.89    17712.44    206.24 o 
   2   2   5    11864.20    11668.94    131.05 o 
   3   2   5    34963.28    36912.67    450.30 o 
   4   2   5    18733.06    17833.84    177.48 o 
   5   2   5     6482.71     5839.75    115.35 o 
   6   2   5    11714.96    10985.85    137.90 o 
   7   2   5     5122.49     4986.17    100.78 o 
   8   2   5     9869.78     9362.86    209.46 o 
   9   2   5     3038.61     3073.69    122.50 o 
  10   2   5     5594.96     4971.47    223.36 o 
  11   2   5     2767.53     2534.72    158.28 o 
  12   2   5     4870.30     4931.54    218.93 o 
  13   2   5     2816.18     2349.82    172.29 o 
  14   2   5     3408.56     3333.95    205.09 o 
 -18   3   5      203.60      214.99     68.56 o 
 -17   3   5        3.64        2.96     45.87 o 
 -16   3   5       29.30       65.44     50.41 o 
 -15   3   5      180.47      162.74     45.40 o 
 -14   3   5      312.33      243.43     46.10 o 
 -13   3   5      152.46      117.53     37.89 o 
 -12   3   5      328.36      333.34     46.62 o 
 -11   3   5     1314.58     1284.01     68.55 o 
 -10   3   5        2.18       59.65     26.77 o 
  -9   3   5      101.58      112.86     33.29 o 
  -8   3   5     1407.46     1569.39     61.44 o 
  -7   3   5      560.09      708.32    163.77 o 
  -6   3   5      124.98      160.18     24.38 o 
  -5   3   5      427.06      702.63     32.28 o 
  -4   3   5      347.82      562.17     28.87 o 
  -3   3   5      724.52      752.00     72.61 o 
  -2   3   5    22167.15    27124.34    262.56 o 
  -1   3   5      304.29      302.86     27.35 o 
   0   3   5     1293.23     1632.54     65.24 o 
   1   3   5        2.00        3.10     17.22 o 
   2   3   5     8985.26    11222.34    162.49 o 
   3   3   5      193.60      182.67     20.25 o 
   4   3   5        9.85       12.40     15.28 o 
   5   3   5        0.24       16.42     16.64 o 
   6   3   5      240.31      277.82     32.81 o 
   7   3   5      198.42      167.67     32.42 o 
   8   3   5      617.47      880.78     75.11 o 
   9   3   5       63.67       65.73     39.29 o 
  10   3   5       45.65       44.24     43.17 o 
  11   3   5        0.72       54.89     42.43 o 
  12   3   5       69.15       61.24     58.25 o 
  13   3   5       33.90       68.62     63.46 o 
  14   3   5       27.53       53.42     96.42 o 
 -18   4   5     1109.33     1228.93    168.35 o 
 -17   4   5     2334.72     2674.82    151.39 o 
 -16   4   5     1890.54     2170.37    238.27 o 
 -15   4   5     1266.36     1376.34    106.56 o 
 -14   4   5     3250.40     3177.04    117.93 o 
 -13   4   5    11004.38    10817.27    320.56 o 
 -12   4   5     3401.22     3557.32    114.14 o 
 -11   4   5     8499.50     7998.64    168.90 o 
 -10   4   5     7793.03     7305.92    184.80 o 
  -9   4   5     3979.60     3575.35    101.42 o 
  -8   4   5    13680.03    12555.55    233.21 o 
  -7   4   5     2286.08     1815.80     80.40 o 
  -6   4   5    14252.34    14597.20    242.66 o 
  -5   4   5    10296.83     9597.92    154.29 o 
  -4   4   5    16916.72    15661.05    238.68 o 
  -3   4   5    28929.47    29695.44    299.22 o 
  -2   4   5    10584.20    10241.28    156.89 o 
  -1   4   5     5821.21     4806.92    100.37 o 
   0   4   5    17216.44    16135.84    216.11 o 
   1   4   5    11793.73    11468.90    173.66 o 
   2   4   5    16697.68    15957.87    219.90 o 
   3   4   5      516.41      292.18     35.00 o 
   4   4   5     9484.30     8717.93    207.50 o 
   5   4   5     7327.77     7187.95    141.99 o 
   6   4   5     8488.10     7724.43    178.43 o 
   7   4   5     6075.09     5867.78    136.16 o 
   8   4   5    10940.19    10292.65    197.77 o 
   9   4   5     4389.73     4180.60    153.56 o 
  10   4   5     4184.67     4287.44    159.37 o 
  11   4   5      593.95      803.56     88.72 o 
  12   4   5     3002.58     3057.58    226.80 o 
  13   4   5      288.30      257.84     91.76 o 
 -17   5   5     2454.60     2306.12    155.83 o 
 -16   5   5     1786.09     2040.32    135.27 o 
 -15   5   5     1832.87     1873.34    125.47 o 
 -14   5   5     2706.67     2490.31    133.03 o 
 -13   5   5     3389.51     3338.51    155.96 o 
 -12   5   5     7253.80     7177.67    172.25 o 
 -11   5   5     4939.45     4620.45    159.35 o 
 -10   5   5     1987.21     1924.94    100.68 o 
  -9   5   5     8459.30     7905.82    194.06 o 
  -8   5   5     3118.26     2725.39    187.18 o 
  -7   5   5    10736.09    10563.65    216.32 o 
  -6   5   5     3749.28     3124.64    148.34 o 
  -5   5   5    12540.07    11903.96    222.26 o 
  -4   5   5     4846.67     4427.19    106.33 o 
  -3   5   5     9462.49     8239.03    172.18 o 
  -2   5   5    16167.85    15510.26    234.05 o 
  -1   5   5     8030.72     6986.30    137.04 o 
   0   5   5    15795.90    15355.21    223.58 o 
   1   5   5    14978.95    13488.81    207.52 o 
   2   5   5     1067.34      701.56     84.08 o 
   3   5   5    12345.25    11761.08    250.49 o 
   4   5   5     1651.30     1570.50     72.89 o 
   5   5   5     6136.85     5842.06    161.46 o 
   6   5   5     5100.69     4909.61    128.30 o 
   7   5   5     6179.55     6420.53    175.63 o 
   8   5   5     6742.08     6520.26    212.85 o 
   9   5   5     3550.05     3225.56    172.12 o 
  10   5   5      896.15      708.49    103.98 o 
  11   5   5     2820.73     2782.08    268.44 o 
  12   5   5      450.84      515.42     99.72 o 
  13   5   5     1652.63     1546.76    234.32 o 
 -16   6   5        2.84      -53.01     92.94 o 
 -15   6   5       25.81      -27.75     79.68 o 
 -14   6   5        0.03       -6.39     64.73 o 
 -13   6   5      548.68      380.39     72.47 o 
 -12   6   5      358.64      281.73     74.66 o 
 -11   6   5      105.42       83.39     37.40 o 
 -10   6   5       33.47       80.51     42.52 o 
  -9   6   5        1.71       20.13     41.86 o 
  -8   6   5       51.21       81.77     41.74 o 
  -7   6   5        1.95       38.12     37.27 o 
  -6   6   5      236.51      254.58     49.48 o 
  -5   6   5      126.46        0.82     47.42 o 
  -4   6   5       60.23      126.45     43.05 o 
  -3   6   5     8491.93     8918.14    196.71 o 
  -2   6   5       61.31       80.91     39.59 o 
  -1   6   5      112.58       57.20     37.34 o 
   0   6   5       29.40       78.84     40.34 o 
   1   6   5        5.03       40.14     33.32 o 
   2   6   5       96.10      181.87     41.16 o 
   3   6   5      900.29      845.05     62.89 o 
   4   6   5       31.39       42.54     30.85 o 
   5   6   5      991.57      991.28     69.39 o 
   6   6   5        0.60      -26.57     26.57 o 
   7   6   5        4.84       71.22     46.04 o 
   8   6   5       38.92       87.75     57.17 o 
   9   6   5      289.95      216.64     74.73 o 
  10   6   5       91.15       18.73     55.07 o 
  11   6   5       48.21       58.87     68.83 o 
  12   6   5       11.46      -15.02     71.92 o 
 -15   7   5     1799.35     1806.64    241.46 o 
 -14   7   5     1147.76     1222.99    154.62 o 
 -13   7   5     2023.67     2208.08    185.49 o 
 -12   7   5     1706.39     1951.11    174.50 o 
 -11   7   5     3239.38     3194.81    209.91 o 
 -10   7   5     4933.60     4764.00    225.62 o 
  -9   7   5     2885.13     2751.67    132.95 o 
  -8   7   5     2797.63     2683.55    156.91 o 
  -7   7   5     2831.99     2552.99    148.98 o 
  -6   7   5     7342.30     7096.64    235.30 o 
  -5   7   5     4360.34     3915.04    226.51 o 
  -4   7   5     6233.80     6025.38    171.54 o 
  -3   7   5     7430.51     7255.37    195.55 o 
  -2   7   5     5368.53     5237.05    185.48 o 
  -1   7   5     7594.17     7435.61    229.48 o 
   0   7   5     1866.31     1994.47    106.66 o 
   1   7   5     6420.73     6365.96    179.90 o 
   2   7   5    11203.50    10789.49    242.81 o 
   3   7   5     3716.28     3762.38    142.62 o 
   4   7   5     4629.52     4310.09    155.63 o 
   5   7   5     4835.32     5066.59    169.60 o 
   6   7   5     3958.43     3843.82    130.32 o 
   7   7   5     3749.82     3664.53    190.63 o 
   8   7   5      485.72      563.00    105.05 o 
   9   7   5     2912.86     3019.12    191.55 o 
  10   7   5     1996.05     2177.35    175.23 o 
  11   7   5     1929.75     2289.87    185.71 o 
 -13   8   5     1230.40     1441.14    170.20 o 
 -12   8   5     1737.13     1773.50    174.04 o 
 -11   8   5     1437.71     1505.13    239.28 o 
 -10   8   5     2245.41     2271.13    268.84 o 
  -9   8   5     6502.81     6601.11    405.54 o 
  -8   8   5     2741.36     3238.95    294.04 o 
  -7   8   5     2690.54     2402.08    256.54 o 
  -6   8   5     3965.10     3751.52    157.72 o 
  -5   8   5     3371.01     3245.94    139.40 o 
  -4   8   5     4940.91     4485.74    158.74 o 
  -3   8   5      440.42      462.08     70.62 o 
  -2   8   5     5411.64     4905.50    167.01 o 
  -1   8   5     4240.93     4113.03    239.97 o 
   0   8   5     3806.31     3942.22    210.92 o 
   1   8   5     1674.46     1761.59    163.69 o 
   2   8   5     2630.83     2548.41    130.82 o 
   3   8   5     4262.06     4359.97    163.94 o 
   4   8   5     5455.75     5526.40    187.84 o 
   5   8   5     1301.69     1512.36    112.25 o 
   6   8   5     3269.08     3432.36    212.77 o 
   7   8   5      975.25     1098.89    134.92 o 
   8   8   5     2058.98     2161.76    175.17 o 
   9   8   5      394.63      576.05    115.06 o 
 -12   9   5       35.13      100.99    181.34 o 
 -11   9   5       17.00      -68.65     72.72 o 
 -10   9   5      227.78      122.34    175.79 o 
  -9   9   5       28.41      100.74     80.09 o 
  -8   9   5       18.48      105.58     81.24 o 
  -7   9   5        8.30      -61.15     61.15 o 
  -6   9   5      159.53      180.07     79.26 o 
  -5   9   5       43.47       43.85    112.40 o 
  -4   9   5       46.97       69.89    102.18 o 
  -3   9   5      124.52       86.55     74.67 o 
  -2   9   5        0.26       -0.72     58.42 o 
  -1   9   5      298.89      238.51     79.55 o 
   0   9   5      691.75      539.04    100.33 o 
   1   9   5       75.41       74.76     65.06 o 
   2   9   5       74.17       89.44     71.62 o 
   3   9   5        5.32       19.71    114.08 o 
   4   9   5        1.51       75.20     68.05 o 
   5   9   5       52.32       60.57     74.46 o 
   6   9   5      191.17      179.45     87.02 o 
   7   9   5        7.96     -107.73    107.73 o 
  -9  10   5     1028.26     1146.06    248.80 o 
  -8  10   5     2427.82     2606.60    150.62 o 
  -7  10   5      899.22      972.00    196.82 o 
  -6  10   5     2062.39     1887.52    246.12 o 
  -5  10   5      704.68      669.49    126.63 o 
  -4  10   5     2563.47     2695.93    191.92 o 
  -3  10   5     1933.94     1497.70    155.57 o 
  -2  10   5     2246.81     2370.57    179.72 o 
  -1  10   5      596.05      747.62    240.86 o 
   0  10   5     2718.07     2891.50    194.66 o 
   1  10   5      279.16      359.68     95.88 o 
   2  10   5     2320.77     2540.19    183.60 o 
   3  10   5      512.69      450.56    201.28 o 
   4  10   5     2166.90     2520.04    281.83 o 
   5  10   5      614.61      673.20    126.50 o 
  -3  11   5     1338.33     1187.56    163.25 o 
  -2  11   5     1553.30     1753.10    246.81 o 
 -19   0   6     5352.30     4918.91    235.06 o 
 -18   0   6     1198.32     1034.92    300.09 o 
 -17   0   6    14068.54    14115.58    382.10 o 
 -16   0   6     1454.25     1692.20    133.49 o 
 -15   0   6    22048.63    21166.16    459.70 o 
 -14   0   6     1784.21     1542.04    116.00 o 
 -13   0   6     6541.61     6105.51    203.65 o 
 -12   0   6     1337.98     1157.10     91.12 o 
 -11   0   6    32273.09    31675.98    536.82 o 
 -10   0   6    12772.90    13801.87    288.29 o 
  -9   0   6    38995.16    39745.54    608.72 o 
  -8   0   6    32246.89    33982.89    525.44 o 
  -7   0   6    50138.74    52771.77    706.06 o 
  -6   0   6    26956.62    27257.79    333.90 o 
  -5   0   6    19238.53    37384.93    418.36 o 
  -4   0   6    16204.67    14688.73    186.45 o 
  -3   0   6   164044.08   189499.67   9086.81 o 
  -2   0   6     3435.46     2649.04     70.07 o 
  -1   0   6     1791.59      490.26     34.75 o 
   0   0   6    21710.96    22578.11    335.82 o 
   1   0   6     3255.12     1519.09     63.41 o 
   2   0   6    27902.24    28888.66    616.84 o 
   3   0   6    20065.38    18257.39    245.97 o 
   4   0   6    24443.05    25860.12    332.53 o 
   5   0   6    25868.12    26877.58    351.87 o 
   6   0   6     5497.04     4938.73    117.40 o 
   7   0   6     4521.67     4321.33    116.18 o 
   8   0   6     7223.06     7060.02    318.24 o 
   9   0   6    11486.15    11976.88    449.19 o 
  10   0   6     6728.52     7343.54    353.95 o 
  11   0   6     8504.90     8680.78    405.94 o 
  12   0   6     6319.88     6274.74    355.34 o 
  13   0   6     2798.96     3016.74    276.18 o 
  14   0   6     3297.60     3862.93    326.18 o 
 -19   1   6      918.95      888.30     99.26 o 
 -18   1   6      385.80      482.80     69.46 o 
 -17   1   6     2847.50     2789.23    163.77 o 
 -16   1   6      166.52      152.37     44.79 o 
 -15   1   6     1920.38     1859.52     92.45 o 
 -14   1   6       76.96       73.36     33.99 o 
 -13   1   6      982.95     1087.41     69.07 o 
 -12   1   6       93.53      167.99     34.59 o 
 -11   1   6     1853.64     1940.88     74.21 o 
 -10   1   6      210.68      389.32     38.34 o 
  -9   1   6     2929.87     2926.58     67.03 o 
  -8   1   6     1877.80     1701.41     44.01 o 
  -7   1   6     7420.61     7639.58     87.47 o 
  -6   1   6    11647.14    13983.29    133.47 o 
  -5   1   6     2391.76     2598.45     43.19 o 
  -4   1   6    18225.28    22347.75    225.37 o 
  -3   1   6     8079.04     8535.14    126.03 o 
  -2   1   6     6341.52    11746.94    133.51 o 
  -1   1   6    14758.60    16309.96    155.88 o 
   0   1   6     8368.71     9926.65    127.77 o 
   1   1   6    11197.75    12747.58    159.32 o 
   2   1   6     2333.60     4102.21     69.03 o 
   3   1   6     5340.33     5345.67     89.68 o 
   4   1   6      207.96      196.24     19.10 o 
   5   1   6      522.61      503.36     43.73 o 
   6   1   6      236.13      185.23     22.12 o 
   7   1   6     1329.53     1325.34     53.60 o 
   8   1   6      263.58      337.35     95.74 o 
   9   1   6      907.78     1012.96    104.10 o 
  10   1   6      185.26      209.95     69.35 o 
  11   1   6      659.54      450.21    183.82 o 
  12   1   6      282.74      225.04     77.75 o 
  13   1   6      324.01      315.54     92.91 o 
  14   1   6        0.28      -43.60     81.37 o 
 -19   2   6       27.04      117.90     65.11 o 
 -18   2   6      546.33      584.62     84.37 o 
 -17   2   6       68.59       80.10     43.57 o 
 -16   2   6     1071.11     1179.81     84.21 o 
 -15   2   6      141.54      185.57     44.41 o 
 -14   2   6     3365.87     3326.84    113.54 o 
 -13   2   6     1127.18     1108.74     70.16 o 
 -12   2   6     6309.15     6467.39    144.70 o 
 -11   2   6      696.25     1098.08     60.97 o 
 -10   2   6     5122.07     5188.03    209.05 o 
  -9   2   6       27.84      199.55     25.49 o 
  -8   2   6     3119.85     2807.13     63.11 o 
  -7   2   6     6488.23    10795.93    119.96 o 
  -6   2   6     4301.15     4174.90     68.93 o 
  -5   2   6      130.04      650.58     34.48 o 
  -4   2   6    11099.47    13146.79    196.93 o 
  -3   2   6    32497.61    49488.88    423.71 o 
  -2   2   6    13524.39    14866.86    151.76 o 
  -1   2   6     5344.87     9886.22    103.98 o 
   0   2   6      115.33       70.64     18.00 o 
   1   2   6     2948.18     5655.14     97.63 o 
   2   2   6      360.00      175.98     24.73 o 
   3   2   6      176.56      351.94     42.14 o 
   4   2   6      585.47      387.84     46.03 o 
   5   2   6     2283.00     3632.45     81.11 o 
   6   2   6     2908.50     3053.25     78.21 o 
   7   2   6      691.33      996.45     50.87 o 
   8   2   6      370.92      335.94     54.02 o 
   9   2   6      155.05      113.48     44.76 o 
  10   2   6      846.27      917.91    171.72 o 
  11   2   6      162.45      288.28     72.80 o 
  12   2   6        7.40       95.64     63.89 o 
  13   2   6      100.54       44.61     67.72 o 
  14   2   6       73.93      103.64     73.25 o 
 -18   3   6     7485.26     7602.52    239.79 o 
 -17   3   6       82.07       79.02     50.95 o 
 -16   3   6     7384.15     7937.67    194.87 o 
 -15   3   6      711.37      772.40     70.05 o 
 -14   3   6    19126.00    19563.56    308.37 o 
 -13   3   6     3189.53     3225.94    110.75 o 
 -12   3   6    26244.60    26984.24    360.29 o 
 -11   3   6     3339.52     3313.92    121.00 o 
 -10   3   6    42914.75    46013.52    447.77 o 
  -9   3   6     4363.37     4174.81     87.66 o 
  -8   3   6    38956.97    40737.34    438.45 o 
  -7   3   6     6020.89     5601.00    107.24 o 
  -6   3   6    72727.16    79132.02    675.30 o 
  -5   3   6    16439.87    15913.29    177.23 o 
  -4   3   6    51776.20    54425.95    477.63 o 
  -3   3   6    16968.44    17263.49    184.78 o 
  -2   3   6    86524.05    97875.56    809.32 o 
  -1   3   6    18858.82    18240.22    261.51 o 
   0   3   6    71198.59    76237.74    723.73 o 
   1   3   6    20105.06    20410.83    246.44 o 
   2   3   6    65841.74    75481.53    729.16 o 
   3   3   6    16924.55    17003.81    235.15 o 
   4   3   6    34976.38    37795.05    417.84 o 
   5   3   6    18007.72    17206.79    277.41 o 
   6   3   6    22706.90    23434.06    443.28 o 
   7   3   6    14143.05    14221.05    208.55 o 
   8   3   6    19676.88    19622.31    344.08 o 
   9   3   6     9319.37     9036.72    302.52 o 
  10   3   6     7008.50     6885.55    277.70 o 
  11   3   6     6501.18     6806.88    256.80 o 
  12   3   6     9767.89     9394.55    317.27 o 
  13   3   6     4825.78     5208.17    243.53 o 
 -18   4   6      712.52      694.50     95.25 o 
 -17   4   6       28.04       -0.38     45.49 o 
 -16   4   6     1206.89     1310.24    108.17 o 
 -15   4   6        7.28       66.08     38.01 o 
 -14   4   6     2572.26     2573.64    107.71 o 
 -13   4   6     1327.16     1634.13     86.27 o 
 -12   4   6     2952.26     2800.05    258.29 o 
 -11   4   6       15.26       84.49     28.77 o 
 -10   4   6     5897.45     6175.33    119.43 o 
  -9   4   6       19.40        0.88     24.78 o 
  -8   4   6     2924.03     2863.35     84.02 o 
  -7   4   6      355.53      150.56     65.46 o 
  -6   4   6     5261.11     5222.65    108.21 o 
  -5   4   6     1334.23     1265.74     70.82 o 
  -4   4   6     5642.97     6263.26    103.60 o 
  -3   4   6     3496.68     5734.81     97.56 o 
  -2   4   6     3385.48     3186.01     80.51 o 
  -1   4   6      352.86      261.65     31.53 o 
   0   4   6     1462.81     1279.89     55.91 o 
   1   4   6     1982.61     1854.67     66.31 o 
   2   4   6     3330.89     3276.29     88.51 o 
   3   4   6      922.40      849.64     59.00 o 
   4   4   6     1393.03     1250.32     83.61 o 
   5   4   6     1246.53     1798.77     74.69 o 
   6   4   6     3876.77     4153.69    133.49 o 
   7   4   6      127.34      187.34     46.52 o 
   8   4   6     1228.73     1123.93    108.10 o 
   9   4   6      366.98      162.86     62.55 o 
  10   4   6      259.19      397.95     82.43 o 
  11   4   6      285.32      164.43     71.75 o 
  12   4   6       89.70      156.44     71.08 o 
  13   4   6       75.59       20.72     62.88 o 
 -17   5   6     1323.06     1358.85    120.14 o 
 -16   5   6       30.77      106.98     57.02 o 
 -15   5   6     1848.79     1930.41    145.47 o 
 -14   5   6       12.19       57.16     40.86 o 
 -13   5   6     1295.81     1273.68     81.45 o 
 -12   5   6      141.73      131.46     53.98 o 
 -11   5   6     2813.05     3018.75    125.62 o 
 -10   5   6      265.82      331.18     45.40 o 
  -9   5   6     3114.35     3144.69     99.60 o 
  -8   5   6      204.44      345.70     42.47 o 
  -7   5   6     3065.74     3330.00    133.88 o 
  -6   5   6      158.36      158.71     31.00 o 
  -5   5   6     3463.95     3591.76     95.28 o 
  -4   5   6      145.03      133.03     26.99 o 
  -3   5   6     1835.76     1765.42     67.60 o 
  -2   5   6       25.58      219.28     33.59 o 
  -1   5   6     5432.40     5612.43    121.89 o 
   0   5   6        5.27       86.53     28.31 o 
   1   5   6     2686.25     2834.75    110.22 o 
   2   5   6      148.29      232.97     34.08 o 
   3   5   6     2048.94     2114.86     95.90 o 
   4   5   6      346.28      437.47     48.60 o 
   5   5   6      588.62      628.18     66.39 o 
   6   5   6        2.07        9.81     31.66 o 
   7   5   6     1247.32     1314.12    115.98 o 
   8   5   6       16.09       10.81     47.70 o 
   9   5   6      310.18      285.06     92.46 o 
  10   5   6      138.31      102.55     60.41 o 
  11   5   6       54.11      103.11     64.92 o 
  12   5   6      161.84       50.31     67.40 o 
 -16   6   6      671.43      814.55    180.65 o 
 -15   6   6     6921.24     8012.25    458.91 o 
 -14   6   6      672.94      796.56    269.23 o 
 -13   6   6     8667.67     8557.83    277.00 o 
 -12   6   6     2025.48     2131.43    102.53 o 
 -11   6   6    20592.94    21111.62    285.05 o 
 -10   6   6     1164.75     1090.52     73.21 o 
  -9   6   6    15904.49    15960.47    258.85 o 
  -8   6   6     3613.31     3516.06    154.67 o 
  -7   6   6    25631.78    25413.25    343.25 o 
  -6   6   6     3805.81     3634.74    107.83 o 
  -5   6   6    30779.70    28909.94    422.47 o 
  -4   6   6     7362.54     7369.64    176.78 o 
  -3   6   6    41192.08    42155.05    559.12 o 
  -2   6   6     9031.73     8982.03    199.14 o 
  -1   6   6    26100.62    24792.94    491.79 o 
   0   6   6    10992.02    10667.07    192.65 o 
   1   6   6    24995.07    25031.08    335.60 o 
   2   6   6     9400.27     9276.24    181.88 o 
   3   6   6     7614.82     7276.90    181.85 o 
   4   6   6     6555.67     6472.29    153.27 o 
   5   6   6    20185.13    20383.66    541.93 o 
   6   6   6     6432.44     6465.65    217.72 o 
   7   6   6     9543.50     9336.55    366.22 o 
   8   6   6     4701.06     4714.28    208.93 o 
   9   6   6     5368.79     5198.75    225.86 o 
  10   6   6     5149.18     4945.33    388.48 o 
  11   6   6     2829.85     2836.33    222.21 o 
 -15   7   6      853.68     1095.11    319.93 o 
 -14   7   6       78.77      192.06    122.61 o 
 -13   7   6      652.26      520.58    108.21 o 
 -12   7   6       16.30       49.31     54.67 o 
 -11   7   6     1407.29     1418.45    109.47 o 
 -10   7   6      257.84      288.14     53.54 o 
  -9   7   6     1735.17     1545.87     86.86 o 
  -8   7   6       86.20       39.29     38.69 o 
  -7   7   6     1144.55     1306.48     90.17 o 
  -6   7   6       13.87       48.11     42.77 o 
  -5   7   6     2029.91     1883.81    103.44 o 
  -4   7   6      257.90      209.61     54.12 o 
  -3   7   6     1960.55     1882.80    103.06 o 
  -2   7   6     1399.50     1370.33     91.44 o 
  -1   7   6     2971.31     3088.37    124.87 o 
   0   7   6      228.93      333.73     75.95 o 
   1   7   6     1210.07     1221.12     89.45 o 
   2   7   6        7.42      -27.31     41.09 o 
   3   7   6     1662.57     1622.69    152.93 o 
   4   7   6      164.69      222.21     60.04 o 
   5   7   6      598.18      676.30    102.59 o 
   6   7   6        2.71       63.84     47.24 o 
   7   7   6      600.15      691.02    104.04 o 
   8   7   6       11.37       50.49     64.36 o 
   9   7   6      505.39      636.30    204.36 o 
  10   7   6        0.49       59.02     70.31 o 
 -14   8   6      449.76      567.09    125.64 o 
 -13   8   6        2.10       89.74     83.08 o 
 -12   8   6      285.99      365.03    102.44 o 
 -11   8   6      149.80      148.75     70.79 o 
 -10   8   6     1202.18     1308.83    136.42 o 
  -9   8   6      106.65      106.40    168.45 o 
  -8   8   6      895.07      760.43    110.54 o 
  -7   8   6      453.45      508.79     96.51 o 
  -6   8   6     1659.72     1499.30    175.19 o 
  -5   8   6        6.21      -42.44     56.54 o 
  -4   8   6      636.91      665.55    102.87 o 
  -3   8   6      136.54       79.61     63.33 o 
  -2   8   6      542.85      467.63     87.65 o 
  -1   8   6      101.83       37.73     59.64 o 
   0   8   6      477.15      472.16     73.29 o 
   1   8   6      420.65      305.40     81.73 o 
   2   8   6      699.94      844.51     91.33 o 
   3   8   6      377.04      380.69     71.02 o 
   4   8   6     1028.71      983.17    123.52 o 
   5   8   6       13.45      -10.18     50.09 o 
   6   8   6      592.28      662.62     91.56 o 
   7   8   6       49.81      127.47     81.05 o 
   8   8   6      217.99      387.49     81.88 o 
   9   8   6       76.72      112.20     85.42 o 
 -12   9   6     3527.53     3656.00    370.42 o 
 -11   9   6     1013.14     1111.68    140.79 o 
 -10   9   6     6987.29     6487.41    379.84 o 
  -9   9   6     1668.20     1844.96    158.00 o 
  -8   9   6     7920.20     7909.93    293.04 o 
  -7   9   6     2452.61     2300.50    192.65 o 
  -6   9   6     7097.00     7502.47    284.80 o 
  -5   9   6     2565.60     2972.94    194.24 o 
  -4   9   6     9181.97     9795.77    325.16 o 
  -3   9   6     3319.22     3708.61    199.49 o 
  -2   9   6     7919.97     7646.81    281.89 o 
  -1   9   6     2717.04     3093.04    183.80 o 
   0   9   6     8875.40     8904.49    307.39 o 
   1   9   6     3013.28     3331.20    192.66 o 
   2   9   6     6864.86     6802.26    445.62 o 
   3   9   6     3769.20     4041.30    210.41 o 
   4   9   6     8228.11     8161.89    304.10 o 
   5   9   6     3386.61     3241.72    196.98 o 
   6   9   6     3870.43     4069.67    342.05 o 
   7   9   6     2603.10     2761.99    307.73 o 
  -9  10   6       29.31      -33.91     90.61 o 
  -8  10   6     1175.29     1112.83    148.69 o 
  -7  10   6        6.25       -9.85    117.95 o 
  -6  10   6     1400.18     1098.69    145.00 o 
  -5  10   6      255.98      201.53     95.14 o 
  -4  10   6      397.50      462.25    108.63 o 
  -3  10   6       36.86       69.95    121.92 o 
  -2  10   6      585.80      480.74    101.93 o 
  -1  10   6      268.34      121.49     77.51 o 
   0  10   6      583.48      437.63    104.25 o 
   1  10   6       17.53      -67.63     67.63 o 
   2  10   6      394.72      588.15    372.11 o 
   3  10   6      104.53       -4.84     74.22 o 
   4  10   6      509.27      667.14    129.14 o 
 -19   1   7      700.49      661.80     77.22 o 
 -18   1   7     1692.63     1912.90    107.77 o 
 -17   1   7     1027.38      973.53    104.08 o 
 -16   1   7     5772.57     5879.60    170.39 o 
 -15   1   7     1721.52     1639.58     87.92 o 
 -14   1   7     3381.72     3148.12    135.61 o 
 -13   1   7     3897.71     3537.04    108.31 o 
 -12   1   7     3378.38     2623.49    154.84 o 
 -11   1   7     4289.26     4020.15    103.60 o 
 -10   1   7     8120.43     7379.38    117.79 o 
  -9   1   7     5049.68     4906.69     67.89 o 
  -8   1   7    15223.08    13448.11    135.68 o 
  -7   1   7     8259.66     8496.69     96.28 o 
  -6   1   7     4316.24     2471.52     64.51 o 
  -5   1   7     7404.37     6593.90     89.89 o 
  -4   1   7    19220.80    17155.30    267.51 o 
  -3   1   7    13419.42    13670.72    183.74 o 
  -2   1   7    20915.91    21172.09    217.54 o 
  -1   1   7    10970.60    10901.67    115.97 o 
   0   1   7    23075.56    21464.91    385.31 o 
   1   1   7     9982.37     9854.72    137.90 o 
   2   1   7    16402.01    16144.65    201.92 o 
   3   1   7    10356.64     9876.87    155.89 o 
   4   1   7    24272.91    24446.02    251.14 o 
   5   1   7     7975.67     7577.51    118.20 o 
   6   1   7     7093.62     6870.82    117.88 o 
   7   1   7     5213.36     5086.99    118.77 o 
   8   1   7     4788.88     4423.72    284.02 o 
   9   1   7     5436.23     5525.18    213.57 o 
  10   1   7     5845.32     5811.08    227.97 o 
  11   1   7     3119.81     2971.16    179.61 o 
  12   1   7     2797.25     2737.78    183.50 o 
  13   1   7     1971.84     1880.81    257.23 o 
 -19   2   7     4106.88     3775.16    172.16 o 
 -18   2   7      285.56      310.99     60.63 o 
 -17   2   7     5678.61     5859.03    167.72 o 
 -16   2   7     1331.02     1408.36     88.33 o 
 -15   2   7     7299.70     7335.21    279.07 o 
 -14   2   7      836.66      843.95     66.81 o 
 -13   2   7    12271.04    12264.21    217.38 o 
 -12   2   7     2661.13     2573.72     90.12 o 
 -11   2   7    17695.03    16665.97    287.81 o 
 -10   2   7     2351.91     2220.32     60.56 o 
  -9   2   7    31692.02    32165.84    319.96 o 
  -8   2   7     6149.60     5867.32     83.07 o 
  -7   2   7    27306.77    29354.60    279.47 o 
  -6   2   7    12781.87    12715.63    142.99 o 
  -5   2   7    50906.86    52045.17    448.16 o 
  -4   2   7     5962.07     5792.29    135.89 o 
  -3   2   7    15068.55    13582.37    168.74 o 
  -2   2   7    11899.12    11643.67    127.02 o 
  -1   2   7    28662.95    29032.86    294.67 o 
   0   2   7    15199.47    14817.91    183.83 o 
   1   2   7    32386.69    34212.33    361.29 o 
   2   2   7     6909.27     6870.98    118.67 o 
   3   2   7    20941.82    20648.88    295.85 o 
   4   2   7     7393.36     6784.19    171.03 o 
   5   2   7     5031.21     4493.20    105.38 o 
   6   2   7     5451.99     4928.72    103.10 o 
   7   2   7     6491.60     6627.10    142.70 o 
   8   2   7     3020.28     2774.57    117.56 o 
   9   2   7     2745.84     2202.00    144.49 o 
  10   2   7     3366.52     3262.62    333.12 o 
  11   2   7     3128.74     3127.45    178.58 o 
  12   2   7     1455.62     1624.46    255.94 o 
  13   2   7     1182.56     1497.41    332.72 o 
 -19   3   7      100.75      151.80     63.17 o 
 -18   3   7       57.33       24.98     47.04 o 
 -17   3   7        7.58       -7.88     39.12 o 
 -16   3   7      122.80      168.61     45.88 o 
 -15   3   7        7.05       41.59     32.31 o 
 -14   3   7      279.33      232.86     46.76 o 
 -13   3   7       88.37      102.72     36.86 o 
 -12   3   7        8.91       18.49     25.54 o 
 -11   3   7       18.39       40.51     22.72 o 
 -10   3   7      108.90      146.77     26.23 o 
  -9   3   7        6.43        0.77     16.74 o 
  -8   3   7      712.44      912.84     46.01 o 
  -7   3   7       54.54       72.06     22.96 o 
  -6   3   7     4760.16     5372.13    102.68 o 
  -5   3   7       38.37       21.95     19.24 o 
  -4   3   7     9615.40    10826.02    301.93 o 
  -3   3   7       59.51       53.96     15.28 o 
  -2   3   7      329.58      542.35     27.67 o 
  -1   3   7       47.26       38.36     18.25 o 
   0   3   7     3763.58     4327.41    137.49 o 
   1   3   7       10.41       38.73     22.82 o 
   2   3   7      519.73      522.29     25.41 o 
   3   3   7       17.03        5.50     21.54 o 
   4   3   7        8.44       -2.00     20.85 o 
   5   3   7        0.52       33.06     26.86 o 
   6   3   7       87.81      116.93     34.43 o 
   7   3   7       38.91      115.87     39.41 o 
   8   3   7      528.22      631.61     90.09 o 
   9   3   7       15.03       50.18     48.19 o 
  10   3   7      116.27      119.58     86.90 o 
  11   3   7       38.98       59.58     61.48 o 
  12   3   7      846.38      644.69    123.41 o 
  13   3   7        3.72      -46.29     52.04 o 
 -18   4   7      511.46      580.29     86.52 o 
 -17   4   7     2540.24     2671.91    147.86 o 
 -16   4   7      419.73      471.94     63.52 o 
 -15   4   7     7789.35     7686.75    186.71 o 
 -14   4   7     1094.99     1202.53     80.39 o 
 -13   4   7    10348.47     9635.99    332.70 o 
 -12   4   7     1601.92     1621.44     82.73 o 
 -11   4   7    12318.61    12065.62    181.93 o 
 -10   4   7     3629.31     3526.57    125.29 o 
  -9   4   7     7794.70     7193.12    141.29 o 
  -8   4   7     5237.71     4742.13    108.08 o 
  -7   4   7    25329.68    24502.38    300.43 o 
  -6   4   7     4206.71     4332.06    100.52 o 
  -5   4   7    18264.86    17336.84    202.23 o 
  -4   4   7     7407.39     6294.85    114.98 o 
  -3   4   7    17834.35    17613.97    202.03 o 
  -2   4   7     5426.51     4975.75    102.74 o 
  -1   4   7    25613.24    24825.00    296.33 o 
   0   4   7     4712.33     4445.35    100.60 o 
   1   4   7     9158.50     8509.16    147.51 o 
   2   4   7     6403.83     5901.63    123.24 o 
   3   4   7     7354.73     6956.36    138.63 o 
   4   4   7     4554.48     4327.57    233.92 o 
   5   4   7     8117.12     7452.57    152.23 o 
   6   4   7     4554.91     4517.45    142.14 o 
   7   4   7    10089.47     9678.32    218.98 o 
   8   4   7     3297.68     2956.64    157.46 o 
   9   4   7     1994.37     2036.77    144.90 o 
  10   4   7      585.46      629.67    102.65 o 
  11   4   7      747.82      888.28    132.53 o 
  12   4   7     1620.31     1513.22    150.11 o 
 -18   5   7     3061.28     3356.08    532.52 o 
 -17   5   7      405.23      306.55    130.15 o 
 -16   5   7     2876.67     2797.42    196.13 o 
 -15   5   7     1150.49     1202.25    107.03 o 
 -14   5   7     4166.77     3992.65    161.25 o 
 -13   5   7      519.20      591.69     79.58 o 
 -12   5   7    15868.52    15774.87    266.87 o 
 -11   5   7     3036.23     2950.91     90.57 o 
 -10   5   7     5375.27     4896.63    125.62 o 
  -9   5   7     4410.07     4126.51    111.33 o 
  -8   5   7     9210.13     8792.02    224.52 o 
  -7   5   7     3932.97     3763.16    101.26 o 
  -6   5   7    10573.62     9127.12    162.37 o 
  -5   5   7     5602.33     4818.25     98.85 o 
  -4   5   7    28881.05    27618.48    334.14 o 
  -3   5   7     5326.29     5011.56    112.67 o 
  -2   5   7     8563.33     8157.69    182.33 o 
  -1   5   7     6996.03     6610.99    134.36 o 
   0   5   7     6924.42     6107.16    130.49 o 
   1   5   7     9005.13     8478.95    160.13 o 
   2   5   7     5796.50     5489.64    127.97 o 
   3   5   7     5417.43     5194.67    126.89 o 
   4   5   7     2558.12     2453.88    146.85 o 
   5   5   7     3576.12     3527.87    130.83 o 
   6   5   7     7779.07     7478.75    216.09 o 
   7   5   7     2347.48     1878.39    134.01 o 
   8   5   7     4395.39     4127.11    311.69 o 
   9   5   7     3055.23     2968.33    173.52 o 
  10   5   7     3152.46     3256.29    187.71 o 
  11   5   7     2220.88     2269.89    175.89 o 
 -17   6   7       11.79      120.02     86.10 o 
 -16   6   7       54.35      125.44     78.16 o 
 -15   6   7      402.28      221.43     90.51 o 
 -14   6   7       38.96       81.70     55.21 o 
 -13   6   7      247.70      207.83     94.44 o 
 -12   6   7       34.79       85.58     51.36 o 
 -11   6   7      104.21       55.52     47.48 o 
 -10   6   7        0.82      -37.41     37.41 o 
  -9   6   7       19.01       46.39     44.11 o 
  -8   6   7        0.67      -11.66     30.11 o 
  -7   6   7      204.42      253.67     41.77 o 
  -6   6   7       37.66       37.20     30.91 o 
  -5   6   7       96.59      114.28     34.86 o 
  -4   6   7       14.93       22.83     35.94 o 
  -3   6   7     1702.38     1628.20     76.17 o 
  -2   6   7        1.32       -4.52     29.64 o 
  -1   6   7       95.95       82.25     34.80 o 
   0   6   7        0.09       12.24     31.01 o 
   1   6   7      524.88      611.24     56.85 o 
   2   6   7       19.17       17.00     32.81 o 
   3   6   7        4.80       61.99     35.34 o 
   4   6   7        1.37       58.19     35.79 o 
   5   6   7       43.02       27.76     36.15 o 
   6   6   7        6.72        6.15     31.70 o 
   7   6   7       89.79       53.63     74.81 o 
   8   6   7        4.39        0.82     55.31 o 
   9   6   7        4.42      -57.80     57.80 o 
  10   6   7       38.34       47.83     75.59 o 
  11   6   7      180.79      156.92     73.19 o 
 -15   7   7      379.65      280.19     99.47 o 
 -14   7   7     2807.15     2960.93    209.60 o 
 -13   7   7     1281.66     1254.66    113.27 o 
 -12   7   7     3344.91     3582.02    163.16 o 
 -11   7   7      753.82      656.22     85.40 o 
 -10   7   7     6315.14     6099.96    367.95 o 
  -9   7   7      562.81      591.91     81.85 o 
  -8   7   7    10728.10    10209.11    247.79 o 
  -7   7   7     1351.04     1251.74     94.83 o 
  -6   7   7     7558.88     6354.40    233.19 o 
  -5   7   7     3747.14     3514.21    353.75 o 
  -4   7   7     4932.95     4571.02    194.74 o 
  -3   7   7     4374.22     4312.79    220.65 o 
  -2   7   7     6374.62     5487.75    164.77 o 
  -1   7   7     3485.33     3322.11    130.61 o 
   0   7   7     7847.87     7959.52    205.09 o 
   1   7   7     2108.96     1862.51    133.76 o 
   2   7   7     3044.99     2852.80    110.13 o 
   3   7   7     1513.29     1693.03     92.51 o 
   4   7   7     5114.93     5450.30    152.65 o 
   5   7   7     2661.21     2458.82    179.87 o 
   6   7   7     2376.46     2447.18    111.01 o 
   7   7   7     2598.38     2707.90    175.56 o 
   8   7   7     1455.13     1575.83    146.35 o 
   9   7   7     1034.27     1253.68    141.26 o 
 -14   8   7      958.52      935.99    153.86 o 
 -13   8   7     4314.70     4490.90    249.80 o 
 -12   8   7     1573.82     1653.17    195.53 o 
 -11   8   7     4430.38     4433.50    180.01 o 
 -10   8   7     1305.72     1259.83    123.31 o 
  -9   8   7     6138.30     6322.02    253.96 o 
  -8   8   7     2398.19     2381.24    163.32 o 
  -7   8   7     2127.58     2265.34    159.00 o 
  -6   8   7     1710.22     1884.45    147.82 o 
  -5   8   7     6481.31     5865.30    236.73 o 
  -4   8   7     2840.65     2587.41    469.42 o 
  -3   8   7     4140.26     3512.63    238.18 o 
  -2   8   7     2920.20     2761.10    164.89 o 
  -1   8   7     6254.65     6376.41    242.47 o 
   0   8   7     2268.24     2477.69    161.30 o 
   1   8   7     2889.40     2859.14    167.60 o 
   2   8   7     2138.88     2146.50    153.38 o 
   3   8   7     5130.08     5067.95    297.31 o 
   4   8   7     2740.23     2692.59    205.05 o 
   5   8   7     1430.29     1303.17    135.09 o 
   6   8   7     1497.76     1476.13    216.86 o 
   7   8   7      504.74      670.01    173.80 o 
   8   8   7     1260.15     1381.08    160.56 o 
 -12   9   7      125.63      307.73    194.24 o 
 -11   9   7        6.52       82.59     90.27 o 
 -10   9   7       17.31       21.84     89.88 o 
  -9   9   7      118.09      -25.66     77.06 o 
  -8   9   7       58.66        8.46     72.67 o 
  -7   9   7       45.38       97.80     99.80 o 
  -6   9   7        0.90      -61.47     61.47 o 
  -5   9   7        4.68      -31.96     62.21 o 
  -4   9   7        9.28       52.26     70.07 o 
  -3   9   7        8.05      -74.70     74.70 o 
  -2   9   7       83.58      147.29     90.08 o 
  -1   9   7       33.95        4.66     55.85 o 
   0   9   7      387.12      402.35     93.15 o 
   1   9   7       73.44        1.41     60.30 o 
   2   9   7       22.86       34.10     68.09 o 
   3   9   7       47.76       28.63     70.08 o 
   4   9   7      232.03       65.96     74.53 o 
   5   9   7       88.79       11.92     74.85 o 
   6   9   7       90.61       11.11    144.24 o 
  -9  10   7     2483.57     2482.79    198.04 o 
  -8  10   7      755.33      893.88    138.50 o 
  -7  10   7     2814.15     2274.24    185.94 o 
  -6  10   7     1060.61     1135.79    230.94 o 
  -5  10   7     1354.50     1744.10    166.34 o 
  -4  10   7      693.45      625.84    124.55 o 
  -3  10   7     2765.02     2585.43    187.40 o 
  -2  10   7      708.59      806.30    126.17 o 
  -1  10   7     1897.51     1871.03    165.92 o 
   0  10   7      835.82      831.38    157.43 o 
   1  10   7     1598.08     1915.31    171.01 o 
   2  10   7     1093.00      910.04    133.98 o 
   3  10   7     1999.47     2318.61    205.25 o 
 -20   0   8      516.29      459.91    102.25 o 
 -19   0   8     1434.62     1630.25    148.08 o 
 -18   0   8     1497.83     1681.08    144.47 o 
 -17   0   8     3277.59     3682.65    233.03 o 
 -16   0   8       27.40        1.80     45.97 o 
 -15   0   8     5100.26     4956.29    218.24 o 
 -14   0   8      996.33      838.17     89.77 o 
 -13   0   8     4584.11     3810.15    155.60 o 
 -12   0   8      235.08      272.62     55.56 o 
 -11   0   8    14056.00    11848.17    267.36 o 
 -10   0   8    13753.21    15528.16    224.69 o 
  -9   0   8    24449.44    26159.33    897.18 o 
  -8   0   8    13377.75    13850.13    195.60 o 
  -7   0   8    24210.22    21659.89    380.26 o 
  -6   0   8    14312.94    16817.13    221.31 o 
  -5   0   8    21198.39    20329.00    407.15 o 
  -4   0   8     8818.77    14855.82    295.33 o 
  -3   0   8     9712.78     6819.69    134.86 o 
  -2   0   8     1764.11     1447.53    103.86 o 
  -1   0   8    43832.02    44584.40    740.84 o 
   0   0   8    18582.62    20568.98    329.25 o 
   1   0   8    28839.88    27287.55    463.47 o 
   2   0   8    15181.41    15825.23    287.88 o 
   4   0   8     4017.49     3805.40    161.20 o 
   5   0   8     5635.00     5276.66    122.54 o 
   6   0   8       76.57      224.77     50.38 o 
   7   0   8     4648.40     4241.49    242.85 o 
   8   0   8     3044.58     2847.50    212.49 o 
   9   0   8     5053.14     4751.78    284.11 o 
  10   0   8      890.99      726.56    149.00 o 
  11   0   8      667.98      821.39    166.46 o 
  12   0   8      837.57     1142.61    195.43 o 
  13   0   8     1149.80     1492.79    233.72 o 
 -20   1   8     3783.15     3305.04    146.43 o 
 -19   1   8      529.85      603.59     73.61 o 
 -18   1   8     7378.24     7014.00    188.27 o 
 -17   1   8      322.63      189.96     48.22 o 
 -16   1   8     7099.13     7057.12    174.01 o 
 -15   1   8       37.24       23.68     31.78 o 
 -14   1   8     3455.38     3686.44    147.91 o 
 -13   1   8       84.18       95.90     33.16 o 
 -12   1   8    14802.74    16208.16    242.71 o 
 -11   1   8       17.76       32.06     17.20 o 
 -10   1   8    28335.39    31511.66    302.69 o 
  -9   1   8     6590.07     8020.70     96.70 o 
  -8   1   8    51888.26    58413.39    473.99 o 
  -7   1   8    23938.93    28528.86    266.03 o 
  -6   1   8    31041.05    35636.35    318.22 o 
  -5   1   8     1525.35     1627.12     38.65 o 
  -4   1   8     3632.94     3253.55     65.73 o 
  -3   1   8      609.75      605.66     47.39 o 
  -2   1   8    16112.46    17079.98    188.61 o 
  -1   1   8     4338.81     4426.86     63.43 o 
   0   1   8    18676.18    19900.17    229.03 o 
   1   1   8    10469.65    10852.48    152.85 o 
   2   1   8    27783.44    31213.13    354.07 o 
   3   1   8     8264.41     8717.40    256.43 o 
   4   1   8     8999.02     9118.71    205.91 o 
   5   1   8     3634.56     3857.18     97.11 o 
   6   1   8    15124.37    15735.33    203.56 o 
   7   1   8     1808.51     1883.27     90.34 o 
   8   1   8     1673.97     1990.90    134.06 o 
   9   1   8     2654.81     2892.12    159.56 o 
  10   1   8     4304.73     4994.23    219.23 o 
  11   1   8     4975.05     4975.37    465.36 o 
  12   1   8      923.63      959.28    127.05 o 
  13   1   8     1670.31     1369.44    166.86 o 
 -19   2   8     2172.57     2323.58    121.69 o 
 -18   2   8       23.18       -6.00     36.06 o 
 -17   2   8     7840.01     8109.53    196.12 o 
 -16   2   8      755.81      659.27     66.04 o 
 -15   2   8     8282.57     8218.76    184.22 o 
 -14   2   8     1617.77     1554.12     82.19 o 
 -13   2   8    13379.85    13351.55    225.99 o 
 -12   2   8     4148.10     4244.11    136.56 o 
 -11   2   8    17592.69    18542.18    260.30 o 
 -10   2   8       56.19        8.48     17.04 o 
  -9   2   8    32427.88    34750.77    303.86 o 
  -8   2   8      902.29      819.98     31.87 o 
  -7   2   8    11750.49    12659.70    146.35 o 
  -6   2   8     1730.60     1891.56     44.45 o 
  -5   2   8    47131.97    55076.08    525.66 o 
  -4   2   8    34145.80    42324.19    426.79 o 
  -3   2   8   106889.60   130559.73   1183.29 o 
  -2   2   8    15047.11    18050.22    181.16 o 
  -1   2   8    12893.64    13083.99    229.75 o 
   0   2   8     3497.71     3459.03     75.93 o 
   1   2   8    15856.56    16379.57    209.17 o 
   2   2   8     4771.73     5132.07    123.51 o 
   3   2   8    24661.19    28374.67    437.40 o 
   4   2   8     8328.44     8608.64    176.40 o 
   5   2   8     9426.33     9438.33    165.10 o 
   6   2   8    12720.25    13208.42    208.55 o 
   7   2   8     2562.24     2845.58    183.35 o 
   8   2   8     2482.02     2293.15    144.43 o 
   9   2   8     5550.80     5460.66    219.91 o 
  10   2   8     3413.92     3339.95    204.06 o 
  11   2   8     2997.26     2680.56    177.73 o 
  12   2   8     1457.03     1500.23    151.20 o 
  13   2   8     1041.44     1223.37    194.44 o 
 -19   3   8        4.58       -5.70     49.62 o 
 -18   3   8      860.54     1063.85     90.23 o 
 -17   3   8      602.76      566.50     68.81 o 
 -16   3   8     1674.39     2002.32    135.54 o 
 -15   3   8      980.34      984.84    107.27 o 
 -14   3   8     9688.67     9168.20    481.55 o 
 -13   3   8     1043.49     1060.18     69.40 o 
 -12   3   8     3621.97     3303.92    104.32 o 
 -11   3   8     1613.23     1611.79     80.87 o 
 -10   3   8     3556.19     2829.71     73.09 o 
  -9   3   8      405.66      339.99     30.79 o 
  -8   3   8     2924.35     1779.03     52.30 o 
  -7   3   8      491.63      934.66     38.39 o 
  -6   3   8    18132.09    17117.57    189.46 o 
  -5   3   8     3771.96     3188.52     80.88 o 
  -4   3   8     8709.22     6762.35     96.19 o 
  -3   3   8     7347.31     6942.84    140.02 o 
  -2   3   8    12433.89    10750.80    131.54 o 
  -1   3   8     1470.39     1136.14     47.08 o 
   0   3   8     6062.89     5443.46    140.04 o 
   1   3   8      471.95      319.03     46.56 o 
   2   3   8     2386.54     1429.24     60.14 o 
   3   3   8       75.02       36.39     22.16 o 
   4   3   8     3792.47     3283.89    108.60 o 
   5   3   8      338.02      211.75     74.62 o 
   6   3   8     2101.57     2127.77     84.71 o 
   7   3   8     1227.88     1482.17     89.35 o 
   8   3   8     3970.36     4014.05    183.88 o 
   9   3   8      171.48      348.50     82.71 o 
  10   3   8      777.25      653.43    128.17 o 
  11   3   8       34.51      -48.30     48.30 o 
  12   3   8     1522.40     1766.02    160.19 o 
 -19   4   8     3541.22     2998.33    324.69 o 
 -18   4   8       21.54       63.03     64.66 o 
 -17   4   8     6220.63     6285.30    180.90 o 
 -16   4   8      556.32      583.42     85.60 o 
 -15   4   8     6168.94     5944.76    193.62 o 
 -14   4   8      418.93      286.48     48.86 o 
 -13   4   8    13493.38    14072.77    245.77 o 
 -12   4   8     1390.24     1421.32     77.14 o 
 -11   4   8     9364.63     9762.89    159.16 o 
 -10   4   8     1490.83     1514.96     59.66 o 
  -9   4   8    11660.11    11711.98    186.95 o 
  -8   4   8      704.30      686.99     45.51 o 
  -7   4   8    12637.71    12535.17    165.04 o 
  -6   4   8      488.43      466.45     32.67 o 
  -5   4   8    19362.67    21063.32    258.34 o 
  -4   4   8    10008.25    10842.95    162.96 o 
  -3   4   8    29327.85    33208.89    327.87 o 
  -2   4   8     5354.37     5871.31    113.43 o 
  -1   4   8    18471.55    20040.27    255.21 o 
   0   4   8     4051.94     4358.87    101.22 o 
   1   4   8    16397.22    16902.55    232.65 o 
   2   4   8     5850.26     6420.68    132.25 o 
   3   4   8    10887.71    11520.98    190.23 o 
   4   4   8     6251.67     6595.27    141.46 o 
   5   4   8     9667.43     9814.34    182.27 o 
   6   4   8     5345.75     5714.68    189.87 o 
   7   4   8     4992.71     5172.63    160.03 o 
   8   4   8     2254.17     2139.94    192.55 o 
   9   4   8     4309.72     4116.02    199.81 o 
  10   4   8     2581.24     2587.92    172.87 o 
  11   4   8     3874.20     3470.71    196.19 o 
  12   4   8     1784.52     1726.29    160.20 o 
 -18   5   8     3560.87     3750.78    242.04 o 
 -17   5   8       56.58      -27.93     61.02 o 
 -16   5   8     4021.41     4064.30    172.95 o 
 -15   5   8       95.78      165.28     60.10 o 
 -14   5   8     5695.19     5939.84    195.41 o 
 -13   5   8      411.45      479.80     71.13 o 
 -12   5   8     9314.97     9475.60    238.20 o 
 -11   5   8      600.07      611.06     50.30 o 
 -10   5   8    11496.92    12027.41    205.76 o 
  -9   5   8     1492.74     1585.53     72.02 o 
  -8   5   8    11495.79    11730.49    194.27 o 
  -7   5   8     3009.78     2935.95     99.23 o 
  -6   5   8    18426.27    18732.75    228.80 o 
  -5   5   8     2827.00     3232.01     91.92 o 
  -4   5   8     6078.42     5933.89    130.95 o 
  -3   5   8     1953.62     1942.51     72.09 o 
  -2   5   8    13314.05    14003.90    232.98 o 
  -1   5   8     3075.90     3072.57     90.51 o 
   0   5   8    10830.25    10800.81    197.02 o 
   1   5   8     2223.97     2564.45     87.63 o 
   2   5   8    10132.14    10913.49    191.03 o 
   3   5   8     3351.38     3524.37    107.13 o 
   4   5   8     3136.50     3109.48    104.70 o 
   5   5   8     2981.54     2966.42    120.86 o 
   6   5   8     7928.38     7855.54    172.44 o 
   7   5   8     1074.44     1104.74    117.95 o 
   8   5   8     2098.82     1986.85    144.98 o 
   9   5   8     1418.09     1371.06    184.81 o 
  10   5   8     1415.45     1547.82    147.70 o 
  11   5   8     1357.22     1579.53    456.13 o 
 -17   6   8     1188.94     1463.46    169.03 o 
 -16   6   8      173.80      126.77     77.01 o 
 -15   6   8     1113.67     1351.69    116.86 o 
 -14   6   8      456.52      572.51     84.72 o 
 -13   6   8     3992.55     4338.35    171.94 o 
 -12   6   8      239.99      239.04     79.40 o 
 -11   6   8     3552.43     3605.73    180.21 o 
 -10   6   8      571.70      591.38    115.43 o 
  -9   6   8     5729.39     5552.79    170.90 o 
  -8   6   8     1160.25     1037.03     90.50 o 
  -7   6   8     7763.27     7238.71    154.62 o 
  -6   6   8     2724.10     2552.88    106.16 o 
  -5   6   8     6129.55     5595.50    130.97 o 
  -4   6   8     1541.85     1276.12     68.60 o 
  -3   6   8     4058.89     3528.92    105.93 o 
  -2   6   8     1863.59     1913.59     82.80 o 
  -1   6   8     6547.76     6019.09    139.53 o 
   0   6   8      841.41      860.65     63.74 o 
   1   6   8     8273.58     8332.71    172.14 o 
   2   6   8     1153.36     1138.64     72.45 o 
   3   6   8     3809.83     3821.71    107.73 o 
   4   6   8      592.95      678.51     63.94 o 
   5   6   8     7632.67     8045.73    180.71 o 
   6   6   8     1419.57     1452.49    100.99 o 
   7   6   8     2970.97     3156.92    139.43 o 
   8   6   8     1035.43     1042.30    130.45 o 
   9   6   8     2189.08     2443.56    172.74 o 
  10   6   8      420.76      614.18    116.44 o 
 -16   7   8     3368.96     3317.66    240.47 o 
 -15   7   8      153.99      208.78     94.49 o 
 -14   7   8     3248.24     3112.05    164.88 o 
 -13   7   8      669.46      691.10     91.46 o 
 -12   7   8     4223.64     4129.88    218.92 o 
 -11   7   8      415.45      426.62     84.82 o 
 -10   7   8     8677.52     8707.72    233.38 o 
  -9   7   8      463.97      358.68     66.38 o 
  -8   7   8     4358.67     4577.33    194.41 o 
  -7   7   8     1269.84     1270.99     95.27 o 
  -6   7   8     6641.95     6310.09    354.25 o 
  -5   7   8     2473.30     2323.98    147.83 o 
  -4   7   8     6201.04     5264.15    297.01 o 
  -3   7   8     1568.02     1642.40    130.96 o 
  -2   7   8     8492.48     8444.43    268.09 o 
  -1   7   8     1865.18     1842.91    125.50 o 
   0   7   8     3150.39     3201.57    134.74 o 
   1   7   8     1590.03     1582.89    162.93 o 
   2   7   8     7082.52     7408.80    304.73 o 
   3   7   8     2102.64     2111.23    142.38 o 
   4   7   8     3619.85     3383.62    123.24 o 
   5   7   8     2394.74     2505.53    102.16 o 
   6   7   8     2472.70     2384.77    130.29 o 
   7   7   8     1698.93     1616.34    117.44 o 
   8   7   8     1919.84     1994.57    257.43 o 
   9   7   8     1746.23     1642.97    258.42 o 
 -14   8   8       56.80        0.03     93.05 o 
 -13   8   8     2569.03     2776.25    269.74 o 
 -12   8   8      348.78      417.83    150.69 o 
 -11   8   8     3744.58     3465.76    270.77 o 
 -10   8   8     1002.53      952.21    101.21 o 
  -9   8   8     3273.89     3294.84    187.88 o 
  -8   8   8      426.74      504.54    101.37 o 
  -7   8   8     3681.70     3474.74    191.58 o 
  -6   8   8      844.35      899.05    114.90 o 
  -5   8   8     5224.84     5076.86    219.57 o 
  -4   8   8      529.05      528.53     96.17 o 
  -3   8   8     5448.82     5147.73    325.28 o 
  -2   8   8      883.29      564.48     95.01 o 
  -1   8   8     6243.01     5893.44    326.47 o 
   0   8   8     2413.16     2285.54    156.85 o 
   1   8   8     3776.33     3887.49    361.89 o 
   2   8   8     2281.17     2150.40    243.34 o 
   3   8   8     3590.33     3703.63    195.21 o 
   4   8   8     1868.14     1909.51    154.21 o 
   5   8   8     2726.25     2634.63    175.99 o 
   6   8   8      803.27      887.66    192.45 o 
   7   8   8     1972.69     2318.16    279.75 o 
 -12   9   8      478.33     1037.65    246.62 o 
 -11   9   8      311.66      466.71    111.30 o 
 -10   9   8     1206.74     1237.98    147.90 o 
  -9   9   8      459.91      686.89    117.99 o 
  -8   9   8      915.05     1112.16    135.47 o 
  -7   9   8      362.00      472.74    117.95 o 
  -6   9   8      913.45     1245.62    329.25 o 
  -5   9   8      101.00       91.85    111.01 o 
  -4   9   8     1967.06     2083.74    196.32 o 
  -3   9   8      164.38      116.55     71.27 o 
  -2   9   8     1435.01     1674.10    150.07 o 
  -1   9   8      404.85      395.11     94.72 o 
   0   9   8      504.90     1041.40    129.87 o 
   1   9   8      365.07      434.06    168.54 o 
   2   9   8     1538.19     1788.70    196.92 o 
   3   9   8      238.79      261.07    135.11 o 
   4   9   8      657.52      728.22    300.78 o 
   5   9   8      116.37      171.22     98.51 o 
  -9  10   8     4437.34     4254.53    259.71 o 
  -8  10   8      418.36      439.65    156.74 o 
  -7  10   8     5776.86     5119.15    253.13 o 
  -6  10   8      788.63      675.01    127.52 o 
  -5  10   8     5869.38     5759.91    267.15 o 
  -4  10   8      545.96      690.98    143.15 o 
  -3  10   8     4741.27     5031.94    248.36 o 
  -2  10   8     1293.11     1434.69    230.84 o 
  -1  10   8     5979.03     5090.02    442.54 o 
   0  10   8     1832.32     1858.18    172.00 o 
   1  10   8     3542.22     3971.93    231.60 o 
   2  10   8     1867.69     1545.04    185.41 o 
 -20   1   9     3546.74     3316.95    142.22 o 
 -19   1   9      306.42      294.84     56.14 o 
 -18   1   9     7615.48     7229.01    188.89 o 
 -17   1   9       90.96      102.18     44.76 o 
 -16   1   9     9947.19     9066.84    196.84 o 
 -15   1   9      711.92      611.17     60.79 o 
 -14   1   9    12632.22    12085.46    215.79 o 
 -13   1   9      759.45      909.37     61.86 o 
 -12   1   9    15392.59    14374.29    276.92 o 
 -11   1   9      942.10      760.81     49.11 o 
 -10   1   9    28641.62    28388.50    254.04 o 
  -9   1   9      955.49      984.05     42.78 o 
  -8   1   9    22992.78    21040.60    212.23 o 
  -7   1   9     6221.96     6987.68     87.45 o 
  -6   1   9    22065.41    21175.17    191.15 o 
  -5   1   9      836.20      656.62     28.15 o 
  -4   1   9    47608.58    47902.08    468.26 o 
  -3   1   9     4209.32     3839.95     74.15 o 
  -2   1   9    12026.55    10110.14    115.48 o 
  -1   1   9     2760.00     2938.11     80.47 o 
   0   1   9    18681.18    16447.42    204.54 o 
   1   1   9     4188.65     3774.72     84.95 o 
   2   1   9    15464.50    14752.62    232.96 o 
   3   1   9     1406.88     1046.72     74.28 o 
   4   1   9    13586.13    12369.60    221.20 o 
   5   1   9     1835.37     1801.92     71.78 o 
   6   1   9     3540.38     3228.72     97.22 o 
   7   1   9      700.51      647.49     86.57 o 
   8   1   9     7563.75     7596.20    251.49 o 
   9   1   9     1073.23     1186.10    119.17 o 
  10   1   9     3924.85     4056.01    224.89 o 
  11   1   9      407.60      534.75    105.33 o 
  12   1   9     1983.09     2246.70    198.90 o 
 -20   2   9        2.32       -1.83     43.84 o 
 -19   2   9     2085.54     2322.41    118.90 o 
 -18   2   9      102.24      116.58     47.15 o 
 -17   2   9     4213.31     4324.73    141.45 o 
 -16   2   9      161.39      157.77     41.36 o 
 -15   2   9     9124.31     9216.36    197.88 o 
 -14   2   9      370.46      271.19     56.90 o 
 -13   2   9     7759.85     7082.54    172.45 o 
 -12   2   9      759.09      818.93     56.66 o 
 -11   2   9    20871.37    19714.81    270.45 o 
 -10   2   9      737.24      626.16     30.83 o 
  -9   2   9    13479.55    12176.65    137.68 o 
  -8   2   9     1167.05     1069.13     35.74 o 
  -7   2   9    37015.83    37638.20    345.06 o 
  -6   2   9     2658.83     2509.69     49.71 o 
  -5   2   9    21135.36    17491.68    213.73 o 
  -4   2   9      905.83      687.66     35.79 o 
  -3   2   9    33953.99    33429.86    303.85 o 
  -2   2   9     2065.16     2070.53     46.05 o 
  -1   2   9    23890.13    24810.22    277.61 o 
   0   2   9     6799.27     6754.79    116.04 o 
   1   2   9    31829.07    32011.32    354.52 o 
   2   2   9     3311.71     3223.90     84.40 o 
   3   2   9    12729.79    11785.69    181.93 o 
   4   2   9     2617.32     2410.31     78.92 o 
   5   2   9    11415.28    10964.61    256.39 o 
   6   2   9     3847.97     3684.28    106.52 o 
   7   2   9    11412.42    10641.59    291.37 o 
   8   2   9     2726.39     2857.94    267.95 o 
   9   2   9     3492.25     3495.27    181.66 o 
  10   2   9     2054.25     1894.95    174.89 o 
  11   2   9     3661.98     3581.97    372.11 o 
  12   2   9     1566.25     1328.75    151.77 o 
 -19   3   9        1.15       58.00     44.18 o 
 -18   3   9       40.77       65.17     41.62 o 
 -17   3   9       99.52       83.38     43.76 o 
 -16   3   9      230.35      182.04     46.59 o 
 -15   3   9       10.55       17.06     27.02 o 
 -14   3   9      461.60      501.99     57.39 o 
 -13   3   9      108.44       83.23     37.22 o 
 -12   3   9      264.73      259.27     42.22 o 
 -11   3   9       38.19       56.16     24.75 o 
 -10   3   9      146.09      130.62     34.65 o 
  -9   3   9       77.73       41.15     18.47 o 
  -8   3   9       10.09       46.51     18.18 o 
  -7   3   9        1.46       16.05     18.97 o 
  -6   3   9      218.26      301.25     23.22 o 
  -5   3   9      230.20      211.31     24.05 o 
  -4   3   9      257.00      366.11     23.33 o 
  -3   3   9        0.14       17.45     13.89 o 
  -2   3   9      209.74      306.64     23.93 o 
  -1   3   9     1663.60     1714.56     52.67 o 
   0   3   9     2875.02     3358.59     83.69 o 
   1   3   9      456.55      449.70     38.35 o 
   2   3   9      618.34      625.62     45.85 o 
   3   3   9      138.77      207.38     51.04 o 
   4   3   9        2.49       34.10     23.54 o 
   5   3   9       95.47      113.48     32.21 o 
   6   3   9      120.00      202.36     41.92 o 
   7   3   9      555.10      514.53     84.73 o 
   8   3   9        9.75      -20.91     52.22 o 
   9   3   9       18.96       32.98     61.97 o 
  10   3   9       10.32       -7.94     73.31 o 
  11   3   9      185.06      157.17     78.63 o 
  12   3   9       21.65       70.81     92.68 o 
 -19   4   9     3697.01     3821.21    295.23 o 
 -18   4   9       71.37        4.06     60.09 o 
 -17   4   9     1931.00     2087.42    134.88 o 
 -16   4   9        3.56       -3.30     44.20 o 
 -15   4   9     5058.26     4989.91    177.89 o 
 -14   4   9     1299.79     1336.19    133.37 o 
 -13   4   9     9616.28     9106.95    189.10 o 
 -12   4   9        5.34        6.45     30.76 o 
 -11   4   9     6433.50     5920.16    118.11 o 
 -10   4   9     1374.95     1361.87     64.67 o 
  -9   4   9    13335.71    11582.77    191.43 o 
  -8   4   9      455.80      383.39     52.47 o 
  -7   4   9    14812.08    13678.00    174.67 o 
  -6   4   9       75.34       73.22     19.69 o 
  -5   4   9    12923.43    12603.57    160.77 o 
  -4   4   9     2485.03     2075.44     56.74 o 
  -3   4   9    13228.40    11076.23    145.99 o 
  -2   4   9      428.23      325.19     33.84 o 
  -1   4   9    21368.87    19751.23    255.04 o 
   0   4   9      763.08      713.78     43.56 o 
   1   4   9    12453.56    12073.14    190.73 o 
   2   4   9     2261.10     2391.46     83.41 o 
   3   4   9    10241.71     9896.21    233.11 o 
   4   4   9     3408.24     3360.57    134.94 o 
   5   4   9     9097.25     8214.70    169.67 o 
   6   4   9      555.01      700.75    113.26 o 
   7   4   9     4728.27     4622.48    154.51 o 
   8   4   9     1241.73     1254.58    120.62 o 
   9   4   9     3191.53     3106.56    178.80 o 
  10   4   9     1049.25     1183.58    133.63 o 
  11   4   9     2323.64     1961.72    194.04 o 
 -18   5   9     3993.64     4352.86    251.39 o 
 -17   5   9        0.84       -8.95     51.23 o 
 -16   5   9     6810.16     6657.81    386.96 o 
 -15   5   9      296.85      350.54     68.76 o 
 -14   5   9     6150.31     6451.62    204.21 o 
 -13   5   9      148.01       86.69     62.71 o 
 -12   5   9    12774.73    12309.79    276.88 o 
 -11   5   9      995.18     1082.73     81.26 o 
 -10   5   9    10900.02    10535.01    230.15 o 
  -9   5   9      962.67     1065.11     77.35 o 
  -8   5   9    20161.65    20134.11    276.07 o 
  -7   5   9      542.76      480.66     39.06 o 
  -6   5   9    16768.34    15343.96    199.02 o 
  -5   5   9     1371.30     1380.31     72.30 o 
  -4   5   9    15170.49    13966.54    184.66 o 
  -3   5   9     1642.18     1612.52     67.67 o 
  -2   5   9    20311.44    20329.88    272.55 o 
  -1   5   9     2949.91     2928.27    114.89 o 
   0   5   9     9568.51     9161.39    168.63 o 
   1   5   9      176.03      164.16     33.30 o 
   2   5   9     7706.17     6968.27    149.66 o 
   3   5   9      607.83      567.62     56.82 o 
   4   5   9    10084.88     9709.47    210.24 o 
   5   5   9      237.88      198.82     46.65 o 
   6   5   9     7612.00     7315.76    169.80 o 
   7   5   9      928.73      890.12    133.03 o 
   8   5   9     2801.99     2952.50    169.05 o 
   9   5   9       18.98       20.70     56.67 o 
  10   5   9     1457.83     1326.62    138.83 o 
 -17   6   9        3.83       85.13     89.57 o 
 -16   6   9      135.99      103.31     61.73 o 
 -15   6   9       62.87       27.66     56.10 o 
 -14   6   9      260.11      198.92     61.93 o 
 -13   6   9        9.52       57.12     50.47 o 
 -12   6   9      259.59      296.49     64.41 o 
 -11   6   9       99.52       47.14     44.81 o 
 -10   6   9      163.24      164.73     52.11 o 
  -9   6   9      796.95      785.45     78.01 o 
  -8   6   9       69.12       71.76     43.27 o 
  -7   6   9      163.10       76.21     66.55 o 
  -6   6   9      395.30      424.11     49.63 o 
  -5   6   9      861.58      806.98     64.29 o 
  -4   6   9       33.64       32.49     38.01 o 
  -3   6   9       69.42       93.00     41.82 o 
  -2   6   9       74.43      106.69     43.43 o 
  -1   6   9        2.04        9.20     28.11 o 
   0   6   9      589.94      579.18     55.37 o 
   1   6   9      175.66      115.75     38.93 o 
   2   6   9      571.05      665.61     61.81 o 
   3   6   9      677.20      789.88     60.05 o 
   4   6   9      547.46      546.60     61.41 o 
   5   6   9       15.95       13.89     35.88 o 
   6   6   9       17.95       44.21     44.24 o 
   7   6   9       13.76      -11.61     42.69 o 
   8   6   9      207.00      145.63     70.45 o 
   9   6   9       37.21      161.07     71.44 o 
 -16   7   9     1936.20     1714.62    176.62 o 
 -15   7   9      173.97      194.25     68.82 o 
 -14   7   9     5820.06     5601.28    207.96 o 
 -13   7   9      130.50       25.95     76.05 o 
 -12   7   9     6906.82     6604.57    207.30 o 
 -11   7   9      714.54      801.51     87.21 o 
 -10   7   9     7223.00     6514.31    199.90 o 
  -9   7   9       41.50        1.04     43.41 o 
  -8   7   9     8211.25     6947.16    200.04 o 
  -7   7   9     2203.33     1995.09    112.66 o 
  -6   7   9    11033.17    10451.14    363.58 o 
  -5   7   9     2623.92     2680.51    157.48 o 
  -4   7   9    11978.00    11479.50    620.81 o 
  -3   7   9     1891.56     2047.71    114.46 o 
  -2   7   9     4224.24     3853.58    168.26 o 
  -1   7   9      207.46      170.44     51.21 o 
   0   7   9    11776.56    11489.88    262.21 o 
   1   7   9     1537.83     1651.76    106.19 o 
   2   7   9     4963.21     4866.92    168.69 o 
   3   7   9      824.36      802.22     93.03 o 
   4   7   9     4828.79     4841.81    182.14 o 
   5   7   9      867.17      855.30     79.74 o 
   6   7   9     1799.48     1960.52    150.92 o 
   7   7   9      351.86      452.97     98.75 o 
   8   7   9     2481.61     2941.15    283.92 o 
 -14   8   9       24.39      -62.02     62.02 o 
 -13   8   9     1994.76     2379.00    196.27 o 
 -12   8   9      439.65      422.36     84.62 o 
 -11   8   9     4789.20     4339.12    177.04 o 
 -10   8   9       30.46      -49.34     49.34 o 
  -9   8   9     3541.19     3470.59    416.75 o 
  -8   8   9      349.26      168.77     78.82 o 
  -7   8   9     6510.69     6523.42    470.12 o 
  -6   8   9       71.61       81.64     70.80 o 
  -5   8   9     7032.14     6400.47    379.45 o 
  -4   8   9     1302.20     1214.95    282.73 o 
  -3   8   9    11381.79    11291.52    337.48 o 
  -2   8   9     1349.93     1230.12    128.69 o 
  -1   8   9     6315.85     6538.87    483.41 o 
   0   8   9     1269.58     1274.87    129.78 o 
   1   8   9     5570.64     6086.02    248.87 o 
   2   8   9      739.32      749.71    114.28 o 
   3   8   9     4620.68     4641.53    367.54 o 
   4   8   9     1348.27     1265.54    206.04 o 
   5   8   9     3672.48     3614.53    369.53 o 
   6   8   9     2036.84     2101.10    259.91 o 
   7   8   9     2536.28     3036.38    331.53 o 
 -12   9   9       79.33      167.22    103.88 o 
 -11   9   9       12.73       30.48     84.33 o 
 -10   9   9        8.82       42.52     87.00 o 
  -9   9   9      279.62       38.24     98.51 o 
  -8   9   9        0.30      -68.56    107.24 o 
  -7   9   9       53.62       48.65     75.88 o 
  -6   9   9       56.83       32.01    151.98 o 
  -5   9   9       83.34      113.08     75.36 o 
  -4   9   9       35.02        1.47     66.96 o 
  -3   9   9        5.32       30.95     71.32 o 
  -2   9   9      291.57      214.32     81.74 o 
  -1   9   9      139.30       33.71     64.62 o 
   0   9   9       34.57        2.03    100.39 o 
   1   9   9       26.88       87.50     76.46 o 
   2   9   9        0.09       65.99     68.60 o 
   3   9   9        0.45     -102.78    122.51 o 
   4   9   9       27.61      -24.69     69.84 o 
   5   9   9        7.41      -49.11     85.31 o 
  -9  10   9     2314.03     2411.76    217.85 o 
  -8  10   9      240.93       99.18     93.30 o 
  -7  10   9     2381.94     2578.54    198.48 o 
  -6  10   9      513.70      477.15    113.95 o 
  -5  10   9     2435.48     2335.11    186.27 o 
  -4  10   9       35.81      -42.48    117.36 o 
  -3  10   9     2903.02     2998.70    302.17 o 
  -2  10   9      321.70      322.82    175.19 o 
  -1  10   9     2173.48     2288.68    188.76 o 
   0  10   9      717.67      760.76    128.60 o 
   1  10   9     2835.61     3222.96    228.07 o 
 -20   0  10       42.14       36.76     69.20 o 
 -19   0  10    10863.54    10289.08    332.77 o 
 -18   0  10      379.07      309.98     74.34 o 
 -17   0  10    19150.80    19261.09    802.84 o 
 -16   0  10      166.60      163.76     57.75 o 
 -15   0  10    10070.99    10238.49    283.45 o 
 -14   0  10      641.74      606.21     78.87 o 
 -13   0  10    28644.76    28800.36    517.52 o 
 -12   0  10     2541.03     2399.39    547.99 o 
 -11   0  10    34374.90    34913.93    940.31 o 
 -10   0  10     3043.92     3314.33     83.57 o 
  -9   0  10    40709.19    41505.60    489.50 o 
  -8   0  10     3765.97     4416.19    165.06 o 
  -7   0  10    30212.21    25924.50    323.97 o 
  -6   0  10      681.40      928.22     44.91 o 
  -5   0  10    79408.70    85160.59   1747.64 o 
  -4   0  10       81.86       68.61     18.51 o 
  -3   0  10    49496.75    50831.45    694.82 o 
  -2   0  10    15053.51    17077.60    286.79 o 
  -1   0  10    62013.20    60484.93    827.67 o 
   0   0  10    20783.29    25261.37    406.20 o 
   1   0  10    38101.70    37644.01    674.97 o 
   2   0  10     9665.00    10070.72    225.64 o 
   3   0  10    32654.18    33363.79    661.68 o 
   4   0  10     8090.60     4898.01    214.48 o 
   5   0  10    13061.67    13495.38    300.96 o 
   6   0  10      217.69      253.45     55.86 o 
   7   0  10    10107.20     9785.10    399.98 o 
   8   0  10     2913.57     3031.62    232.33 o 
   9   0  10    10081.26    10285.48    448.59 o 
  10   0  10     6673.43     7017.76    379.75 o 
  11   0  10     5221.11     5829.91    364.07 o 
  12   0  10     2307.65     2650.68    291.85 o 
 -20   1  10      593.93      670.07     79.01 o 
 -19   1  10      162.86      141.73     49.17 o 
 -18   1  10       10.43      -16.41     38.42 o 
 -17   1  10       39.45       64.80     38.62 o 
 -16   1  10     1309.78     1642.51    166.47 o 
 -15   1  10     2839.22     2607.17     99.66 o 
 -14   1  10      206.24      212.93     43.61 o 
 -13   1  10      634.56      649.40     67.93 o 
 -12   1  10     3263.78     3237.72     97.54 o 
 -11   1  10      408.71      559.74     34.63 o 
 -10   1  10     7865.74     8268.73    104.55 o 
  -9   1  10     4610.66     6147.67     92.12 o 
  -8   1  10     4882.60     4431.55     74.56 o 
  -7   1  10     2323.97     3061.32     54.81 o 
  -6   1  10     1028.78      771.01     29.99 o 
  -5   1  10     3413.54     4958.16     72.07 o 
  -4   1  10      437.65      199.76     28.07 o 
  -3   1  10    11486.05    16729.16    172.11 o 
  -2   1  10     8656.05     8755.54    107.71 o 
  -1   1  10     1778.81     2297.83     47.48 o 
   0   1  10    16062.74    18391.38    228.30 o 
   1   1  10       82.20      129.05     25.55 o 
   2   1  10     4770.42     4655.61    102.89 o 
   3   1  10      876.17      996.34     54.22 o 
   4   1  10     1721.09     1465.44     76.92 o 
   5   1  10     5927.89     6491.56    255.90 o 
   6   1  10      523.73      635.94     53.27 o 
   7   1  10       35.51        7.58     50.19 o 
   8   1  10     1631.13     1516.97    126.12 o 
   9   1  10       79.83      152.76     95.23 o 
  10   1  10     1071.06     1077.80    127.39 o 
  11   1  10       20.56      -27.11     68.24 o 
  12   1  10      443.95      328.70    114.97 o 
 -20   2  10        1.96      -22.14     41.81 o 
 -19   2  10       11.85       45.17     45.85 o 
 -18   2  10     1768.17     1719.83    100.13 o 
 -17   2  10       42.40      110.20     40.91 o 
 -16   2  10        3.42      -13.75     31.96 o 
 -15   2  10     1233.18     1538.45     99.37 o 
 -14   2  10      566.34      574.46     56.84 o 
 -13   2  10      161.52      115.46     34.89 o 
 -12   2  10     3120.77     3567.02    102.93 o 
 -11   2  10     1289.94     1330.75     55.42 o 
 -10   2  10     7477.66     8515.67    111.69 o 
  -9   2  10     2554.04     2021.80     49.45 o 
  -8   2  10      114.78      149.83     17.91 o 
  -7   2  10     1513.57     1505.30     42.32 o 
  -6   2  10      113.44      194.64     30.42 o 
  -5   2  10     9457.29     9373.47    140.49 o 
  -4   2  10      405.91      412.55     30.41 o 
  -3   2  10     4520.04     4363.76     67.25 o 
  -2   2  10      156.99      176.80     16.67 o 
  -1   2  10      589.83      352.52     29.90 o 
   0   2  10     2974.73     3826.23    127.32 o 
   1   2  10     3351.79     3435.97     85.76 o 
   2   2  10     2234.76     2437.44     76.61 o 
   3   2  10     4039.94     3636.29     96.13 o 
   4   2  10     1384.00     1884.10     86.19 o 
   5   2  10     1699.42     1617.18     73.95 o 
   6   2  10      612.11      628.57     56.03 o 
   7   2  10     3064.25     3216.81    162.96 o 
   8   2  10      528.70      446.60     87.13 o 
   9   2  10     1332.33     1114.01    120.84 o 
  10   2  10     1566.15     1236.30    134.87 o 
  11   2  10      256.48      195.67    132.93 o 
 -20   3  10     6688.01     6836.87    240.57 o 
 -19   3  10      241.92      177.58     65.51 o 
 -18   3  10    12261.44    11737.39    296.61 o 
 -17   3  10      318.99      288.01     65.15 o 
 -16   3  10    16064.79    14808.02    934.11 o 
 -15   3  10     1690.53     1739.18     87.89 o 
 -14   3  10    29514.23    29527.93    622.23 o 
 -13   3  10     1059.78     1172.50     71.11 o 
 -12   3  10    32320.00    32620.92    421.52 o 
 -11   3  10     3151.72     3790.31     87.90 o 
 -10   3  10    34146.65    33778.86    311.61 o 
  -9   3  10     2442.43     2693.39     93.62 o 
  -8   3  10    63835.64    68401.05    637.69 o 
  -7   3  10     9127.71    10403.00    134.05 o 
  -6   3  10    61796.66    65071.71    630.58 o 
  -5   3  10    26798.80    30697.83    346.93 o 
  -4   3  10    59483.61    62953.89    626.60 o 
  -3   3  10    29871.97    36723.38    342.09 o 
  -2   3  10    44970.16    47909.42    432.37 o 
  -1   3  10     5049.89     5753.92    110.19 o 
   0   3  10    22842.69    21362.93    267.59 o 
   1   3  10     9586.08    10621.08    171.47 o 
   2   3  10    28262.11    28462.66    344.52 o 
   3   3  10     7277.24     7742.32    176.46 o 
   4   3  10    21000.43    20396.72    329.72 o 
   5   3  10    15674.13    15888.69    320.42 o 
   6   3  10    18741.57    18348.54    277.35 o 
   7   3  10     6304.18     6152.76    226.40 o 
   8   3  10     4991.74     5291.83    234.61 o 
   9   3  10     4382.25     3806.25    195.78 o 
  10   3  10     4252.92     4010.44    275.98 o 
  11   3  10     2434.66     2455.17    187.67 o 
 -19   4  10       31.79      140.68     69.37 o 
 -18   4  10      543.98      578.49     90.79 o 
 -17   4  10       12.36       41.47     53.64 o 
 -16   4  10        2.15       51.49     48.93 o 
 -15   4  10      307.21      379.42     80.87 o 
 -14   4  10     1492.32     1569.21    108.59 o 
 -13   4  10      231.31      341.34     60.32 o 
 -12   4  10     2136.00     2492.00    175.64 o 
 -11   4  10      153.85      209.30     40.02 o 
 -10   4  10     4407.82     5071.14    118.51 o 
  -9   4  10      100.55       62.46     29.60 o 
  -8   4  10     3815.49     4572.43    110.00 o 
  -7   4  10     1736.73     1357.57     48.56 o 
  -6   4  10     4621.01     5604.48    108.78 o 
  -5   4  10      581.50      357.81     29.20 o 
  -4   4  10     7370.54     9250.04    129.06 o 
  -3   4  10      221.71      125.00     21.65 o 
  -2   4  10     5791.04     6925.91    127.29 o 
  -1   4  10     1422.03     1099.13     71.11 o 
   0   4  10     7358.85     8536.91    138.88 o 
   1   4  10      143.73       97.30     30.68 o 
   2   4  10     5538.05     6260.17    136.51 o 
   3   4  10      432.33      380.46     46.53 o 
   4   4  10     6031.20     6293.77    146.64 o 
   5   4  10     2559.29     2279.59    151.17 o 
   6   4  10      802.91      564.53     68.98 o 
   7   4  10     1691.88     1656.41    133.73 o 
   8   4  10      953.04      654.96    103.05 o 
   9   4  10      605.69      667.78    195.73 o 
  10   4  10     1332.50      964.42    129.82 o 
 -18   5  10        6.58       18.02     55.94 o 
 -17   5  10       45.54       34.30     53.80 o 
 -16   5  10      137.94      139.28     58.84 o 
 -15   5  10      755.90      747.24     88.25 o 
 -14   5  10       75.72       99.39     52.50 o 
 -13   5  10       56.75       34.96     39.90 o 
 -12   5  10      157.93      230.15     45.84 o 
 -11   5  10      847.15     1080.98    116.66 o 
 -10   5  10       29.51        4.16     45.03 o 
  -9   5  10     1108.43     1158.60    193.31 o 
  -8   5  10      631.90      574.36     79.29 o 
  -7   5  10     3514.92     4401.48    115.60 o 
  -6   5  10      352.13      200.86     76.86 o 
  -5   5  10     1875.00     1897.24     76.44 o 
  -4   5  10       36.65       57.58     25.24 o 
  -3   5  10     4601.14     5592.68    219.92 o 
  -2   5  10     2240.06     2091.41     87.06 o 
  -1   5  10      652.53      810.63     66.55 o 
   0   5  10     3752.93     3608.20    103.04 o 
   1   5  10     2017.56     2001.55     90.34 o 
   2   5  10      315.29      283.28     45.67 o 
   3   5  10      363.26      414.73     51.89 o 
   4   5  10      452.82      579.18     59.48 o 
   5   5  10     2021.83     1912.69    150.17 o 
   6   5  10     1030.30     1205.53     94.13 o 
   7   5  10      833.55      674.15    101.96 o 
   8   5  10      501.35      652.26    104.44 o 
   9   5  10      479.57      245.34    147.12 o 
  10   5  10      786.22      741.14    118.82 o 
 -17   6  10     7245.74     6927.05    240.10 o 
 -16   6  10      198.79      315.73     76.01 o 
 -15   6  10     9845.01    10443.07    283.70 o 
 -14   6  10      314.49      311.65     72.35 o 
 -13   6  10    13879.07    14860.24    331.02 o 
 -12   6  10     1315.33     1281.19     97.64 o 
 -11   6  10    16428.38    16501.62    323.84 o 
 -10   6  10      836.71     1012.69     86.13 o 
  -9   6  10    19079.27    18032.99    334.77 o 
  -8   6  10      340.58      261.64     56.97 o 
  -7   6  10    15323.19    14508.74    243.31 o 
  -6   6  10      911.54      817.09     74.17 o 
  -5   6  10    19239.83    18698.11    280.61 o 
  -4   6  10     2277.59     2312.39    111.41 o 
  -3   6  10    17251.17    16237.24    303.95 o 
  -2   6  10      416.38      337.55     56.34 o 
  -1   6  10    22313.45    21223.97    363.11 o 
   0   6  10      596.79      558.91     86.05 o 
   1   6  10    13348.31    13281.43    274.81 o 
   2   6  10     2837.00     3220.80    130.67 o 
   3   6  10    14054.95    14879.92    272.09 o 
   4   6  10     2534.35     2547.49    106.85 o 
   5   6  10     6754.50     6532.69    166.93 o 
   6   6  10     1959.12     2148.62    124.15 o 
   7   6  10     4633.88     4744.68    220.20 o 
   8   6  10     1481.23     1532.42    145.93 o 
   9   6  10     3495.76     3766.22    211.52 o 
 -16   7  10      715.46      833.06    114.97 o 
 -15   7  10       28.52      -13.77     56.35 o 
 -14   7  10      574.50      843.61    136.64 o 
 -13   7  10       53.65       15.54     52.35 o 
 -12   7  10     1693.60     1910.73    121.53 o 
 -11   7  10      433.10      427.22     68.54 o 
 -10   7  10     1284.86     1320.51    127.84 o 
  -9   7  10       93.40        5.46     42.98 o 
  -8   7  10     1642.13     1698.17    106.93 o 
  -7   7  10       13.96      -29.92     45.56 o 
  -6   7  10     2163.23     1966.52    143.52 o 
  -5   7  10        6.44      -36.31     40.12 o 
  -4   7  10     3216.86     3059.30    212.62 o 
  -3   7  10       47.08       85.26     47.08 o 
  -2   7  10     2215.20     2432.58    123.14 o 
  -1   7  10       98.08      160.77     97.66 o 
   0   7  10     2165.08     2119.39    119.47 o 
   1   7  10      173.49       74.16     89.59 o 
   2   7  10     2163.99     2421.13    197.86 o 
   3   7  10        1.84      -11.95     42.27 o 
   4   7  10      640.86      597.08     83.16 o 
   5   7  10        3.06       72.88     46.66 o 
   6   7  10      457.38      498.82     94.69 o 
   7   7  10       72.24      142.65     95.43 o 
   8   7  10      659.59      847.19    173.60 o 
 -15   8  10       15.24       23.84     63.46 o 
 -14   8  10      313.38      177.92     77.32 o 
 -13   8  10      341.61      255.51    147.81 o 
 -12   8  10      235.32      168.62     88.19 o 
 -11   8  10      173.60      276.79     72.91 o 
 -10   8  10       88.98      135.39     60.39 o 
  -9   8  10      495.13      681.33    246.52 o 
  -8   8  10      222.90      200.40     81.65 o 
  -7   8  10      514.18      630.48    105.95 o 
  -6   8  10      652.66      692.52    110.93 o 
  -5   8  10      929.21      878.75    119.04 o 
  -4   8  10      940.28     1035.82    122.22 o 
  -3   8  10      549.25      468.39     96.13 o 
  -2   8  10      496.25      559.89    100.51 o 
  -1   8  10      361.94      466.63     74.81 o 
   0   8  10       51.58       62.20     48.16 o 
   1   8  10      400.86      503.08     78.73 o 
   2   8  10      548.05      387.15     71.55 o 
   3   8  10      490.25      585.26     86.31 o 
   4   8  10      747.84      665.14     91.68 o 
   5   8  10      449.77      519.97    114.91 o 
   6   8  10      345.62      478.15    184.32 o 
 -12   9  10     8309.34     8511.98    445.32 o 
 -11   9  10      606.74      328.43    113.09 o 
 -10   9  10    11691.25    11115.08    364.33 o 
  -9   9  10     1862.27     1671.95    233.82 o 
  -8   9  10    10194.61    10464.85    349.55 o 
  -7   9  10     2019.63     2212.04    174.81 o 
  -6   9  10    11339.99    11784.54    609.50 o 
  -5   9  10     2087.93     1847.22    161.65 o 
  -4   9  10    10301.99    10161.63    340.12 o 
  -3   9  10     1742.02     1869.70    160.97 o 
  -2   9  10     8262.69     8939.75    318.97 o 
  -1   9  10     3677.58     3840.75    280.84 o 
   0   9  10     6866.77     6769.15    278.31 o 
   1   9  10     2232.61     2266.21    176.94 o 
   2   9  10     7033.35     7530.12    300.46 o 
   3   9  10     2103.88     1883.14    171.52 o 
   4   9  10     3816.68     4390.53    241.51 o 
  -9  10  10      387.33      405.52    130.05 o 
  -8  10  10      483.87      371.86    111.72 o 
  -7  10  10      185.24      114.51     93.77 o 
  -6  10  10      736.12      693.61    131.46 o 
  -5  10  10      339.67      313.56    106.73 o 
  -4  10  10      300.50      318.47    166.56 o 
  -3  10  10      269.39      238.18     97.44 o 
  -2  10  10      487.31      248.58    186.10 o 
  -1  10  10      322.40      637.51    124.97 o 
   0  10  10      223.60      176.79     98.60 o 
   1  10  10      359.52      444.20    125.87 o 
 -20   1  11     2227.37     2201.30    119.13 o 
 -19   1  11      351.73      269.04     88.92 o 
 -18   1  11     5490.00     5299.79    157.80 o 
 -17   1  11      335.53      301.32     51.04 o 
 -16   1  11     7590.90     7299.51    196.77 o 
 -15   1  11      171.05      164.67     57.07 o 
 -14   1  11    10469.78     9868.02    188.99 o 
 -13   1  11      300.71      328.33     43.26 o 
 -12   1  11    16596.14    15456.61    228.67 o 
 -11   1  11      187.33      266.95     36.45 o 
 -10   1  11    24905.45    24280.05    247.75 o 
  -9   1  11      263.70      354.46     24.22 o 
  -8   1  11    16732.67    14722.61    153.01 o 
  -7   1  11      903.28     1065.30     34.22 o 
  -6   1  11    37596.39    38481.43    385.96 o 
  -5   1  11     2575.09     3038.11     56.73 o 
  -4   1  11    34448.27    34626.61    316.61 o 
  -3   1  11      918.18      928.04     32.31 o 
  -2   1  11    17921.62    16387.59    175.34 o 
  -1   1  11      111.42      133.61     17.05 o 
   0   1  11    18754.90    17930.12    290.79 o 
   1   1  11       19.16       -9.43     27.03 o 
   2   1  11    21563.03    21278.88    273.79 o 
   3   1  11      293.29      430.80     64.12 o 
   4   1  11    11447.91     9832.11    779.42 o 
   5   1  11      329.02      459.98     72.02 o 
   6   1  11     8782.90     8390.94    169.13 o 
   7   1  11        6.37      -48.19     48.19 o 
   8   1  11     7620.69     7222.71    255.96 o 
   9   1  11      109.13      244.65     80.07 o 
  10   1  11     3327.17     3111.53    194.39 o 
  11   1  11      240.51      280.32     98.46 o 
 -20   2  11        2.26       26.54     52.69 o 
 -19   2  11     4637.80     4573.88    153.99 o 
 -18   2  11       15.36      -35.02     35.02 o 
 -17   2  11     7378.25     7025.30    181.93 o 
 -16   2  11      167.59      117.78     35.66 o 
 -15   2  11    16095.21    16000.37    264.94 o 
 -14   2  11       27.01       69.82     33.32 o 
 -13   2  11    15388.89    14672.69    234.12 o 
 -12   2  11       13.03       58.37     28.91 o 
 -11   2  11    17699.25    17340.25    184.71 o 
 -10   2  11     2039.00     2225.47     53.88 o 
  -9   2  11    20806.73    19772.58    197.62 o 
  -8   2  11       81.39       96.86     29.09 o 
  -7   2  11    34770.41    34858.93    325.51 o 
  -6   2  11     2518.44     3015.62     86.03 o 
  -5   2  11    27622.55    25544.96    306.10 o 
  -4   2  11      335.59      311.94     32.85 o 
  -3   2  11    33877.18    33613.29    312.89 o 
  -2   2  11     1374.40     1366.59     38.75 o 
  -1   2  11    16318.33    15243.76    202.75 o 
   0   2  11      386.95      278.50     32.60 o 
   1   2  11    14520.36    13764.62    200.58 o 
   2   2  11      779.40      743.61     49.85 o 
   3   2  11    13422.30    12401.71    199.27 o 
   4   2  11      232.87      261.25     46.30 o 
   5   2  11    11217.61    11126.80    308.30 o 
   6   2  11       63.98       79.61     43.06 o 
   7   2  11     4984.56     4725.58    198.91 o 
   8   2  11      496.47      558.99     96.78 o 
   9   2  11     3185.58     3363.17    189.70 o 
  10   2  11       40.79       -0.37     74.60 o 
  11   2  11     2218.53     2419.27    188.45 o 
 -20   3  11      112.65      107.39     65.89 o 
 -19   3  11        3.58       14.78     65.87 o 
 -18   3  11       38.36       12.89     52.65 o 
 -17   3  11       38.00       94.49     49.01 o 
 -16   3  11       35.24       13.60     45.43 o 
 -15   3  11      965.69      911.13     87.05 o 
 -14   3  11       80.74       71.87     35.16 o 
 -13   3  11     1676.62     1658.88     79.57 o 
 -12   3  11      342.96      337.92     36.87 o 
 -11   3  11       36.77        6.62     18.70 o 
 -10   3  11     1114.67     1149.32     44.12 o 
  -9   3  11      502.21      664.94     37.96 o 
  -8   3  11      164.05      163.65     22.23 o 
  -7   3  11     1769.58     1676.56     76.82 o 
  -6   3  11       10.66      -11.62     18.68 o 
  -5   3  11     3385.96     4079.76     93.85 o 
  -4   3  11      263.08      285.03     36.84 o 
  -3   3  11      444.80      568.62     28.39 o 
  -2   3  11       12.65       47.53     15.40 o 
  -1   3  11     1260.56     1399.71     59.64 o 
   0   3  11      164.37      215.34     31.44 o 
   1   3  11     1564.22     1786.68     96.34 o 
   2   3  11      240.23      282.10     39.58 o 
   3   3  11       72.04      107.13     50.23 o 
   4   3  11       84.47       98.11     36.39 o 
   5   3  11       86.89      144.98     40.70 o 
   6   3  11      205.97      162.41     48.79 o 
   7   3  11        5.61       59.19     63.69 o 
   8   3  11       58.44       98.71     67.55 o 
   9   3  11       31.94       31.28     66.21 o 
  10   3  11       25.69       66.34     74.99 o 
 -19   4  11     3660.04     3726.61    178.74 o 
 -18   4  11       22.30      -16.77     51.63 o 
 -17   4  11     5350.72     5166.06    269.50 o 
 -16   4  11       28.08       53.67     46.19 o 
 -15   4  11     5001.50     4789.58    174.90 o 
 -14   4  11       19.70       44.83     43.00 o 
 -13   4  11     9594.09     9778.57    240.88 o 
 -12   4  11       15.19       19.19     38.19 o 
 -11   4  11    13140.41    12028.65    179.54 o 
 -10   4  11       52.79       19.35     57.13 o 
  -9   4  11    20583.36    19751.27    271.83 o 
  -8   4  11      385.62      480.13     64.17 o 
  -7   4  11    14531.94    13551.06    240.76 o 
  -6   4  11      201.54      216.98     32.83 o 
  -5   4  11    11128.26    10069.71    168.41 o 
  -4   4  11     1378.77     1547.20     62.63 o 
  -3   4  11    21382.81    19553.19    246.38 o 
  -2   4  11       79.83       92.84     26.66 o 
  -1   4  11    21264.74    19956.70    264.01 o 
   0   4  11      316.61      291.72     38.75 o 
   1   4  11    14512.70    13951.28    218.06 o 
   2   4  11      179.41      159.56     38.32 o 
   3   4  11     4676.48     4296.13    118.22 o 
   4   4  11       31.12       -1.20     32.52 o 
   5   4  11     7195.71     7050.12    276.19 o 
   6   4  11       67.79       98.80     47.32 o 
   7   4  11     3701.57     3991.44    193.50 o 
   8   4  11        2.26      -50.89     50.89 o 
   9   4  11     3463.24     3508.13    406.53 o 
  10   4  11       50.39       70.59     80.99 o 
 -19   5  11      669.01      507.74     98.07 o 
 -18   5  11     1880.82     2042.24    143.15 o 
 -17   5  11      340.43      181.12     68.58 o 
 -16   5  11     2087.63     2371.25    142.18 o 
 -15   5  11      370.01      282.36     67.27 o 
 -14   5  11     5170.69     5402.72    196.08 o 
 -13   5  11      117.67       92.93     51.56 o 
 -12   5  11     5428.63     5042.89    138.33 o 
 -11   5  11     2001.26     2022.36    104.86 o 
 -10   5  11    11568.71    10810.76    235.98 o 
  -9   5  11     2342.05     2403.97     88.79 o 
  -8   5  11    13807.51    12967.91    216.41 o 
  -7   5  11      649.64      681.74     74.42 o 
  -6   5  11    11806.15    10984.72    191.84 o 
  -5   5  11      897.81     1019.24     60.55 o 
  -4   5  11     8533.23     7739.66    155.73 o 
  -3   5  11     1478.17     1795.13    116.43 o 
  -2   5  11    14613.81    14112.86    267.07 o 
  -1   5  11      319.47      314.02     49.70 o 
   0   5  11    15231.48    13900.60    269.25 o 
   1   5  11      107.78      114.60     32.46 o 
   2   5  11    10663.94    10011.07    190.02 o 
   3   5  11      473.02      431.20     53.81 o 
   4   5  11     7723.91     7770.06    174.21 o 
   5   5  11      210.70      214.66     55.81 o 
   6   5  11     3713.61     3762.91    149.98 o 
   7   5  11      955.99      840.32    134.12 o 
   8   5  11     3751.20     3951.11    206.90 o 
   9   5  11      636.80      578.17    111.56 o 
 -18   6  11        0.95       -6.65     80.27 o 
 -17   6  11      236.82      250.00     75.24 o 
 -16   6  11       42.87       47.26     55.87 o 
 -15   6  11        0.67      -42.29     42.29 o 
 -14   6  11      102.66      121.00     54.36 o 
 -13   6  11      239.30      297.78     65.93 o 
 -12   6  11       15.54       21.93     42.28 o 
 -11   6  11     1018.48     1074.53     89.95 o 
 -10   6  11        2.98      -11.09     38.08 o 
  -9   6  11      680.20      565.05     88.24 o 
  -8   6  11      697.75      697.85     75.45 o 
  -7   6  11       18.62      -12.52     30.73 o 
  -6   6  11      164.45      193.95     41.72 o 
  -5   6  11        6.13      -26.90     39.73 o 
  -4   6  11      193.09      316.73     57.59 o 
  -3   6  11      253.08      285.05     54.62 o 
  -2   6  11       27.41        2.38     33.67 o 
  -1   6  11      232.32      256.19     52.51 o 
   0   6  11      401.85      357.53     73.51 o 
   1   6  11      536.86      445.25     62.49 o 
   2   6  11       58.26      105.83     42.66 o 
   3   6  11        1.02       76.11     40.81 o 
   4   6  11       31.52       15.71     41.96 o 
   5   6  11       25.97       25.88     44.87 o 
   6   6  11       58.50       38.66     54.32 o 
   7   6  11       44.74       24.01     67.26 o 
   8   6  11       30.11       83.33     96.03 o 
 -16   7  11     3080.46     3409.44    181.44 o 
 -15   7  11      440.79      415.50     85.45 o 
 -14   7  11     4323.65     4924.58    276.65 o 
 -13   7  11      895.28      848.39    127.23 o 
 -12   7  11     6443.97     6340.41    203.66 o 
 -11   7  11       27.53       75.23     49.14 o 
 -10   7  11     5927.00     6158.25    196.34 o 
  -9   7  11       18.79        7.86     46.27 o 
  -8   7  11     6891.27     6329.59    190.68 o 
  -7   7  11       45.39       48.54     43.26 o 
  -6   7  11    10097.28    10092.49    245.30 o 
  -5   7  11      673.68      542.57     73.57 o 
  -4   7  11     9005.00     8908.48    228.80 o 
  -3   7  11     1304.91     1229.27    103.36 o 
  -2   7  11    10223.41     9854.83    241.63 o 
  -1   7  11       62.37        2.30     40.40 o 
   0   7  11     5902.60     5692.31    232.26 o 
   1   7  11      559.80      506.69     72.70 o 
   2   7  11     5803.05     5880.29    292.28 o 
   3   7  11      336.27      295.61     68.56 o 
   4   7  11     5491.91     5487.94    192.89 o 
   5   7  11     1344.55     1371.55    103.40 o 
   6   7  11     3824.11     3533.42    513.17 o 
   7   7  11      168.25      230.94    118.84 o 
 -15   8  11     3809.56     4021.34    198.02 o 
 -14   8  11      175.52        9.51     54.79 o 
 -13   8  11     4626.23     4389.58    239.48 o 
 -12   8  11       50.74       77.52     53.65 o 
 -11   8  11     4650.22     4555.17    182.47 o 
 -10   8  11        0.82       10.61     53.10 o 
  -9   8  11     4538.51     4696.47    179.43 o 
  -8   8  11       22.30      -26.25     65.12 o 
  -7   8  11     7319.71     7749.34    285.58 o 
  -6   8  11      305.70      253.42     83.47 o 
  -5   8  11     9694.37     9059.75    732.11 o 
  -4   8  11       82.70      138.28     76.84 o 
  -3   8  11     5570.05     5533.20    192.25 o 
  -2   8  11      107.81       84.61     53.73 o 
  -1   8  11     2945.44     2882.88    143.91 o 
   0   8  11      107.26       37.14     50.29 o 
   1   8  11     5001.27     4906.52    212.97 o 
   2   8  11       12.88      -31.63     46.66 o 
   3   8  11     3700.79     3757.13    167.23 o 
   4   8  11        2.39      -10.59     54.00 o 
   5   8  11     3116.65     3110.11    210.25 o 
 -13   9  11      179.76       14.56    100.19 o 
 -12   9  11       27.37      -84.36     84.36 o 
 -11   9  11       55.92        6.82    101.38 o 
 -10   9  11        5.97       10.24    102.38 o 
  -9   9  11        3.61       30.63     82.97 o 
  -8   9  11        3.68        6.93     81.81 o 
  -7   9  11        0.40      122.76     83.47 o 
  -6   9  11       24.44      -27.97     69.63 o 
  -5   9  11      300.12      247.18     95.90 o 
  -4   9  11       20.43      -61.57    131.84 o 
  -3   9  11      145.73       76.18     73.75 o 
  -2   9  11      123.26      148.23    104.46 o 
  -1   9  11      247.18      236.61    114.98 o 
   0   9  11        2.00       54.73     73.54 o 
   1   9  11      157.83      163.49     86.62 o 
   2   9  11       33.16       29.31     75.19 o 
   3   9  11        5.54       97.97    112.40 o 
  -9  10  11     2630.11     2940.75    344.93 o 
  -8  10  11        7.03      -65.16     89.99 o 
  -7  10  11     2652.74     2864.85    213.61 o 
  -6  10  11      251.56      241.70    103.81 o 
  -5  10  11     2276.72     2406.09    195.98 o 
  -4  10  11       80.51       31.76     80.63 o 
  -3  10  11     3596.90     3667.60    503.15 o 
  -2  10  11        0.68       15.00    101.38 o 
  -1  10  11     2936.50     2802.41    212.39 o 
 -21   0  12     2266.39     2596.83    185.89 o 
 -20   0  12     1602.87     1787.06    151.07 o 
 -19   0  12     2845.42     2977.22    176.18 o 
 -18   0  12     3469.73     3611.81    334.11 o 
 -17   0  12     7932.38     7603.33    252.11 o 
 -16   0  12      816.67     1029.79    139.97 o 
 -15   0  12     4969.78     4917.96    252.47 o 
 -13   0  12     7526.71     7332.02    211.88 o 
 -12   0  12    12644.16    14103.08    302.41 o 
 -11   0  12    23067.84    22995.23    313.83 o 
 -10   0  12    30761.26    34739.76    555.50 o 
  -9   0  12    19970.07    18828.32    264.51 o 
  -8   0  12      350.41      273.87     32.12 o 
  -7   0  12    49106.45    47384.74    548.99 o 
  -6   0  12    50857.29    62001.96   1561.94 o 
  -5   0  12    38711.28    39625.77    490.81 o 
  -4   0  12    20030.09    25544.82    323.43 o 
  -3   0  12    26209.72    24747.44    549.68 o 
  -2   0  12      343.98      429.41     46.07 o 
  -1   0  12    28489.71    28424.62    456.72 o 
   0   0  12     7698.07     8030.94    196.63 o 
   1   0  12    29736.04    29035.21    482.75 o 
   2   0  12    17667.41    18688.26    359.14 o 
   3   0  12    18562.99    18084.44    359.85 o 
   4   0  12     2115.27     1140.82    123.01 o 
   5   0  12    14152.37    13733.59    318.93 o 
   6   0  12     3460.63     3649.05    242.65 o 
   7   0  12    11247.71    10976.12    446.61 o 
   8   0  12      436.32      529.34    135.51 o 
   9   0  12     8975.73     9369.84    442.64 o 
  10   0  12      403.76      379.55    130.35 o 
 -21   1  12        1.84      103.93     63.89 o 
 -20   1  12     2126.61     2527.50    125.94 o 
 -19   1  12      526.90      454.67     64.20 o 
 -18   1  12     4277.16     4282.25    140.20 o 
 -17   1  12      283.53      316.12     50.53 o 
 -16   1  12     3500.30     3833.96    144.77 o 
 -15   1  12        6.26       19.76     33.44 o 
 -14   1  12     7534.78     7109.90    201.63 o 
 -13   1  12     2934.47     3428.73    152.12 o 
 -12   1  12     9637.54     9902.44    248.44 o 
 -11   1  12     1162.09     1518.48     46.05 o 
 -10   1  12    11687.78    12081.85    139.44 o 
  -9   1  12     4618.27     5621.64     84.27 o 
  -8   1  12     7026.61     6541.92     90.16 o 
  -7   1  12        8.86       30.29     17.34 o 
  -6   1  12     9275.38     9691.66    120.37 o 
  -5   1  12     6428.06     8091.20    106.77 o 
  -4   1  12    13170.62    14323.75    159.81 o 
  -3   1  12     1497.02     1707.23     44.87 o 
  -2   1  12     7406.36     8063.70    108.72 o 
  -1   1  12    10897.93    14241.71    162.83 o 
   0   1  12    10003.25    10519.84    165.29 o 
   1   1  12     3762.42     4246.93    101.47 o 
   2   1  12      766.64      673.94     49.17 o 
   3   1  12     1761.96     2070.03     78.98 o 
   4   1  12     3488.78     3548.38    123.17 o 
   5   1  12      856.45      865.77     62.53 o 
   6   1  12      926.39      840.11     75.18 o 
   7   1  12      619.91      799.84    172.71 o 
   8   1  12     1070.81     1286.05    128.82 o 
   9   1  12     3273.57     2974.11    185.67 o 
  10   1  12      586.47      821.18    124.59 o 
 -20   2  12      585.87      436.89     79.61 o 
 -19   2  12     3239.33     3382.71    186.61 o 
 -18   2  12      201.44      244.12     86.68 o 
 -17   2  12     3038.38     3331.48    147.25 o 
 -16   2  12       63.38       38.47     33.06 o 
 -15   2  12     6722.91     7252.44    165.81 o 
 -14   2  12     1292.27     1392.89     74.27 o 
 -13   2  12     9489.69     9693.78    195.19 o 
 -12   2  12     1067.31     1097.77     69.14 o 
 -11   2  12     6590.90     6733.33    100.90 o 
 -10   2  12     3206.33     4204.51     88.42 o 
  -9   2  12     6385.38     6449.67     93.36 o 
  -8   2  12        3.07        0.24     13.97 o 
  -7   2  12     4647.03     4608.48    134.45 o 
  -6   2  12     1415.46     1682.61     66.02 o 
  -5   2  12    13581.85    14278.26    220.47 o 
  -4   2  12      945.23     1184.27     36.11 o 
  -3   2  12     9268.37     9607.17    125.90 o 
  -2   2  12      177.19      144.22     17.82 o 
  -1   2  12     5408.96     5053.05    104.52 o 
   0   2  12      301.40      219.70     35.31 o 
   1   2  12     6310.94     6125.31    126.40 o 
   2   2  12     3305.50     3548.18     98.42 o 
   3   2  12     5228.32     5279.05    126.61 o 
   4   2  12     2257.66     2480.83    143.16 o 
   5   2  12     1376.99     1552.35     92.56 o 
   6   2  12     1991.74     2251.95    184.99 o 
   7   2  12     2275.55     1995.51    143.08 o 
   8   2  12      404.91      374.99     88.66 o 
   9   2  12      147.23      188.26     85.81 o 
  10   2  12     1083.38      986.00    163.98 o 
 -20   3  12     2161.81     2496.46    156.19 o 
 -19   3  12     2061.50     1844.97    132.91 o 
 -18   3  12     2641.57     2968.54    153.25 o 
 -17   3  12     4995.06     4328.14    169.15 o 
 -16   3  12     8026.76     7882.40    221.28 o 
 -15   3  12     3394.82     3121.98    135.20 o 
 -14   3  12    10285.97    10072.47    240.85 o 
 -13   3  12    10889.02    11838.64    257.36 o 
 -12   3  12    11776.77    10795.41    189.47 o 
 -11   3  12     2518.07     2633.32    125.86 o 
 -10   3  12    13948.64    13048.82    179.08 o 
  -9   3  12    10600.00    11766.61    184.38 o 
  -8   3  12    26147.93    25680.27    313.59 o 
  -7   3  12     3890.54     4080.02     97.88 o 
  -6   3  12    18198.09    16503.32    225.13 o 
  -5   3  12     8943.57    10636.67    166.62 o 
  -4   3  12    21412.90    19626.24    250.72 o 
  -3   3  12     8595.98     9953.70    128.04 o 
  -2   3  12    23495.48    22842.77    278.58 o 
  -1   3  12    11299.83    12596.91    188.04 o 
   0   3  12    19531.27    19036.69    256.64 o 
   1   3  12     2838.86     3301.50     95.92 o 
   2   3  12    20951.12    20335.90    281.78 o 
   3   3  12     1467.03     1525.11     75.40 o 
   4   3  12    14831.93    14794.66    241.29 o 
   5   3  12     1773.08     1991.59     88.70 o 
   6   3  12    10168.15    10417.72    301.68 o 
   7   3  12      151.19      129.16     69.10 o 
   8   3  12     5774.45     5927.42    244.80 o 
   9   3  12     1651.63     1289.46    137.61 o 
  10   3  12     4771.32     4978.97    332.43 o 
 -19   4  12     1930.92     2218.55    146.32 o 
 -18   4  12      571.30      476.74     82.15 o 
 -17   4  12     2564.02     2446.77    139.53 o 
 -16   4  12        1.61       14.14     69.83 o 
 -15   4  12     4630.41     4701.50    172.29 o 
 -14   4  12      401.66      382.32     94.00 o 
 -13   4  12     7409.61     7265.05    203.77 o 
 -12   4  12     3393.99     3508.50    111.49 o 
 -11   4  12     4552.67     4760.63    122.22 o 
 -10   4  12     4880.60     5582.15    128.74 o 
  -9   4  12     7445.83     7205.21    157.23 o 
  -8   4  12     1575.16     1866.97     74.53 o 
  -7   4  12     8033.54     8139.36    153.40 o 
  -6   4  12     9920.56    11745.12    189.36 o 
  -5   4  12     7186.64     6806.85    135.36 o 
  -4   4  12     7059.65     7683.30    142.95 o 
  -3   4  12     6681.68     6441.11    190.02 o 
  -2   4  12     3322.85     3974.75    127.50 o 
  -1   4  12     3392.50     2890.35     86.36 o 
   0   4  12     3947.01     3951.08    166.57 o 
   1   4  12     1436.79     1278.77     93.07 o 
   2   4  12     5655.96     5395.25    185.86 o 
   3   4  12     3334.63     3450.23    166.84 o 
   4   4  12     1474.63     1463.64     80.36 o 
   5   4  12     1751.98     1710.77    103.91 o 
   6   4  12     1732.68     1343.03     97.59 o 
   7   4  12      691.52      836.34    112.01 o 
   8   4  12     1024.63      763.04    116.35 o 
   9   4  12       52.33      208.37    131.15 o 
 -19   5  12      318.58      297.19     88.42 o 
 -18   5  12     2200.32     2167.14    226.28 o 
 -17   5  12      563.40      374.67     77.07 o 
 -16   5  12     1735.48     1793.34    128.24 o 
 -15   5  12      411.15      431.66     74.58 o 
 -14   5  12     1652.76     1734.88    117.03 o 
 -13   5  12     1270.52     1435.26    104.27 o 
 -12   5  12     3706.32     3697.85    138.10 o 
 -11   5  12      321.96      279.81     62.58 o 
 -10   5  12     4499.79     4435.56    123.16 o 
  -9   5  12       92.06      126.74     46.91 o 
  -8   5  12     6638.60     6811.32    150.04 o 
  -7   5  12     1380.72     1427.42     72.21 o 
  -6   5  12     3232.31     3013.45    116.58 o 
  -5   5  12     4393.98     4920.00    122.22 o 
  -4   5  12     4238.23     4105.69    136.59 o 
  -3   5  12     2520.22     2930.43    129.07 o 
  -2   5  12     3755.95     3780.14    131.76 o 
  -1   5  12     1759.46     1884.82    158.44 o 
   0   5  12     2102.82     1796.48     98.60 o 
   1   5  12      960.50      979.17    102.03 o 
   2   5  12      546.76      670.33     71.09 o 
   3   5  12     1538.54     1655.29    102.62 o 
   4   5  12     1254.57     1182.86    152.50 o 
   5   5  12      608.94      609.56     89.54 o 
   6   5  12      855.22      888.58     90.64 o 
   7   5  12      777.56      495.74    100.03 o 
   8   5  12      429.87      405.54    140.27 o 
 -18   6  12     1513.33     1428.66    131.43 o 
 -17   6  12     2601.90     3030.72    168.78 o 
 -16   6  12      671.35      710.59     96.25 o 
 -15   6  12     5098.11     5543.53    203.55 o 
 -14   6  12     1980.56     2039.07    167.43 o 
 -13   6  12     5580.78     5654.01    337.95 o 
 -12   6  12     1724.25     1775.74    110.45 o 
 -11   6  12     9983.18    10261.87    354.85 o 
 -10   6  12     3878.46     4122.42    151.83 o 
  -9   6  12    12516.77    12265.99    225.65 o 
  -8   6  12      811.47      871.08     78.04 o 
  -7   6  12    13971.31    14087.03    241.03 o 
  -6   6  12     1599.35     1663.93     82.47 o 
  -5   6  12    14160.76    14168.52    284.03 o 
  -4   6  12      116.90      151.17     46.82 o 
  -3   6  12    13085.59    12381.71    263.84 o 
  -2   6  12     2401.75     2812.29    123.62 o 
  -1   6  12    15771.11    15754.03    495.67 o 
   0   6  12       50.37       10.76     36.48 o 
   1   6  12     9912.75    10110.66    243.69 o 
   2   6  12     1605.45     1545.56    103.10 o 
   3   6  12     7478.04     7598.07    189.64 o 
   4   6  12      359.26      378.35     68.81 o 
   5   6  12     5004.06     5205.84    182.79 o 
   6   6  12      471.67      194.82    111.11 o 
   7   6  12     4739.66     5549.37    360.10 o 
 -16   7  12     1947.21     1949.43    145.83 o 
 -15   7  12      792.97      727.28    118.67 o 
 -14   7  12     1433.90     1646.25    129.90 o 
 -13   7  12       89.24       65.12     69.81 o 
 -12   7  12     3676.29     3583.46    203.97 o 
 -11   7  12        8.73      -45.87     45.87 o 
 -10   7  12     2976.33     3148.06    166.90 o 
  -9   7  12       59.39       83.34     50.39 o 
  -8   7  12     4708.10     4460.62    160.82 o 
  -7   7  12      907.74      893.02     73.50 o 
  -6   7  12     4156.98     4175.54    157.27 o 
  -5   7  12      515.21      554.08     74.67 o 
  -4   7  12     4051.16     4108.24    155.45 o 
  -3   7  12     1650.93     1724.39    145.92 o 
  -2   7  12     2441.07     2752.81    215.39 o 
  -1   7  12      795.51      801.65     89.34 o 
   0   7  12     2522.03     2613.12    134.07 o 
   1   7  12       92.16       92.49     46.99 o 
   2   7  12     1744.87     2036.91    124.48 o 
   3   7  12     1317.87     1160.79    104.71 o 
   4   7  12      888.83      927.80     98.72 o 
   5   7  12      927.90      887.72    146.39 o 
   6   7  12      928.35     1155.61    225.59 o 
 -15   8  12     1657.62     1736.00    144.98 o 
 -14   8  12      219.55       69.53     60.70 o 
 -13   8  12     2684.45     2911.99    205.55 o 
 -12   8  12     1199.22      970.46    105.80 o 
 -11   8  12     2451.41     2588.59    144.21 o 
 -10   8  12     1784.68     1475.20    140.12 o 
  -9   8  12     2327.94     2226.63    133.02 o 
  -8   8  12     1550.20     1495.61    146.72 o 
  -7   8  12     2309.56     2238.87    164.46 o 
  -6   8  12     1314.95     1256.17    240.57 o 
  -5   8  12     2073.57     2278.49    166.37 o 
  -4   8  12     1354.99     1257.86    147.82 o 
  -3   8  12     2064.41     2267.59    131.49 o 
  -2   8  12     2549.52     2646.12    142.63 o 
  -1   8  12     1122.58     1149.16    105.41 o 
   0   8  12     1584.67     1559.45    117.99 o 
   1   8  12      880.79      881.62     98.80 o 
   2   8  12     1282.46     1335.33    114.92 o 
   3   8  12      903.18      891.09    102.80 o 
   4   8  12      572.87      516.75     91.04 o 
 -13   9  12     2105.27     1627.49    179.04 o 
 -12   9  12     3045.39     3233.21    318.93 o 
 -11   9  12     1971.59     1968.13    175.29 o 
 -10   9  12     3764.78     3770.34    223.46 o 
  -9   9  12     1492.93     1551.09    157.36 o 
  -8   9  12     3128.36     3474.12    263.98 o 
  -7   9  12     3087.56     2690.41    196.63 o 
  -6   9  12     4135.96     4706.99    238.94 o 
  -5   9  12     3440.21     3166.27    206.48 o 
  -4   9  12     5224.67     5425.40    253.21 o 
  -3   9  12     2704.03     2559.98    188.29 o 
  -2   9  12     4646.14     4573.15    234.23 o 
  -1   9  12     1216.91     1099.56    223.80 o 
   0   9  12     6121.87     6617.82    287.55 o 
   1   9  12     1322.98     1253.31    161.01 o 
   2   9  12     4479.77     4903.67    254.23 o 
  -9  10  12     1690.69     1759.77    261.20 o 
  -8  10  12      474.64      276.23    121.63 o 
  -7  10  12      998.26     1091.00    160.26 o 
  -6  10  12      169.69      207.42    126.98 o 
  -5  10  12     1025.92     1273.54    167.71 o 
  -4  10  12      393.70      441.23    116.27 o 
  -3  10  12     1462.89     1113.76    158.64 o 
  -2  10  12      486.91      495.45    183.23 o 
 -21   1  13      161.66      212.00     85.27 o 
 -20   1  13     2653.22     2673.14    179.26 o 
 -19   1  13     1456.92     1464.82     95.32 o 
 -18   1  13     3984.74     3674.35    156.85 o 
 -17   1  13     1761.12     1436.88    164.80 o 
 -16   1  13     7793.22     7620.68    173.27 o 
 -15   1  13     2642.49     2512.09     96.20 o 
 -14   1  13     9488.11     8915.31    202.32 o 
 -13   1  13     3355.78     3386.57    198.47 o 
 -12   1  13    12564.45    11866.38    263.80 o 
 -11   1  13     6480.03     6899.64    100.78 o 
 -10   1  13    14758.46    14454.13    159.84 o 
  -9   1  13     1215.84     1155.05     51.00 o 
  -8   1  13    18683.91    18058.91    181.61 o 
  -7   1  13     6753.75     7086.03    101.51 o 
  -6   1  13    29895.85    30960.73    296.50 o 
  -5   1  13     6329.83     6853.81     98.79 o 
  -4   1  13    23026.04    22046.13    226.08 o 
  -3   1  13     1827.64     1733.70     47.09 o 
  -2   1  13    15952.04    14826.86    215.08 o 
  -1   1  13       80.71       78.65     24.58 o 
   0   1  13    15719.17    14449.37    209.10 o 
   1   1  13     1492.65     1459.47     75.63 o 
   2   1  13    14425.04    13861.81    215.41 o 
   3   1  13      295.85      318.54     44.55 o 
   4   1  13     8467.59     7975.96    165.53 o 
   5   1  13       45.83       15.34     29.12 o 
   6   1  13     7337.71     7070.12    244.95 o 
   7   1  13      116.63      176.76     75.89 o 
   8   1  13     3411.47     3515.81    359.81 o 
   9   1  13       19.49       24.27     68.52 o 
  10   1  13     2036.40     2327.55    188.30 o 
 -21   2  13     1616.01     1753.35    138.23 o 
 -20   2  13      800.41      906.69    103.57 o 
 -19   2  13     3608.48     3539.64    159.72 o 
 -18   2  13     1289.56     1168.04    101.80 o 
 -17   2  13     7028.22     6465.29    202.12 o 
 -16   2  13     2260.51     1982.68    113.22 o 
 -15   2  13    11057.31    10204.95    240.10 o 
 -14   2  13     2356.24     2547.48    130.15 o 
 -13   2  13    10567.26    10098.97    225.71 o 
 -12   2  13      737.67      592.91     49.12 o 
 -11   2  13    11393.36    10534.85    152.41 o 
 -10   2  13      213.56      284.13     32.72 o 
  -9   2  13    17664.54    16231.29    220.84 o 
  -8   2  13     2816.49     2755.77    105.86 o 
  -7   2  13    27120.45    26440.49    354.86 o 
  -6   2  13     1798.41     1892.93     72.03 o 
  -5   2  13    23720.33    23313.91    319.83 o 
  -4   2  13      534.26      428.72     39.58 o 
  -3   2  13    22722.62    21167.23    245.73 o 
  -2   2  13       20.24       46.08     21.55 o 
  -1   2  13    11239.77    10759.65    272.43 o 
   0   2  13      194.68      238.78     38.14 o 
   1   2  13    11510.16    10607.77    180.46 o 
   2   2  13      105.53      175.31     36.71 o 
   3   2  13    12972.59    11977.99    206.32 o 
   4   2  13      252.76      273.34     44.49 o 
   5   2  13     7361.97     6355.91    439.80 o 
   6   2  13        5.25       -4.41     51.81 o 
   7   2  13     3973.53     4025.38    194.02 o 
   8   2  13       25.48      -19.63     62.29 o 
   9   2  13     2343.82     2348.95    176.05 o 
 -20   3  13        0.01       -8.69     54.49 o 
 -19   3  13      340.63      110.99     58.92 o 
 -18   3  13       45.93      -27.51     44.81 o 
 -17   3  13       17.58       96.61     51.47 o 
 -16   3  13      391.36      317.28     63.05 o 
 -15   3  13       20.46      -24.62     36.64 o 
 -14   3  13        4.51       11.85     38.52 o 
 -13   3  13      635.12      624.91     70.82 o 
 -12   3  13      173.06      225.63     42.71 o 
 -11   3  13     1443.76     1407.44     59.04 o 
 -10   3  13      492.73      577.09     46.31 o 
  -9   3  13      184.52      150.81     31.17 o 
  -8   3  13       25.36       21.43     26.49 o 
  -7   3  13      328.13      402.14     39.00 o 
  -6   3  13      874.82      888.23     50.89 o 
  -5   3  13      144.97      140.70     27.41 o 
  -4   3  13       28.91       46.08     21.00 o 
  -3   3  13      713.06      652.65     61.56 o 
  -2   3  13      327.56      272.37     32.03 o 
  -1   3  13      746.43      663.08     67.01 o 
   0   3  13      783.25      974.45     70.28 o 
   1   3  13       17.06       40.64     30.97 o 
   2   3  13        0.09       40.93     30.03 o 
   3   3  13      869.90      824.97     86.68 o 
   4   3  13      644.40      675.49     70.68 o 
   5   3  13      227.15      164.49     43.42 o 
   6   3  13      141.15      161.16     66.56 o 
   7   3  13      250.44      223.89     76.34 o 
   8   3  13      123.29       78.46     71.19 o 
   9   3  13       69.01       14.54     76.86 o 
 -20   4  13      540.86      443.09     98.58 o 
 -19   4  13     2679.03     2802.50    160.74 o 
 -18   4  13      940.99      998.23    106.52 o 
 -17   4  13     2646.01     2435.50    140.65 o 
 -16   4  13      498.12      704.77     87.58 o 
 -15   4  13     4478.46     4132.85    161.70 o 
 -14   4  13      705.40      635.86     76.55 o 
 -13   4  13     8929.47     8482.57    279.93 o 
 -12   4  13     1368.07     1375.79     76.17 o 
 -11   4  13    12517.31    11651.16    198.58 o 
 -10   4  13     4146.43     3964.24    109.60 o 
  -9   4  13    17370.95    16842.25    272.69 o 
  -8   4  13     1850.73     1935.04     90.21 o 
  -7   4  13     8243.97     7370.36    147.39 o 
  -6   4  13      616.96      790.98     53.08 o 
  -5   4  13    12716.88    11195.42    184.32 o 
  -4   4  13      769.97      893.69     86.07 o 
  -3   4  13    13488.47    12695.42    245.27 o 
  -2   4  13      609.04      611.26     63.22 o 
  -1   4  13    15955.66    15263.88    280.78 o 
   0   4  13      199.82      154.10     53.23 o 
   1   4  13     8154.21     7504.04    191.40 o 
   2   4  13       31.01       22.75     31.81 o 
   3   4  13     4512.20     4387.28    128.74 o 
   4   4  13      389.29      330.48     52.20 o 
   5   4  13     5075.40     5079.56    167.41 o 
   6   4  13        3.67       39.14     74.10 o 
   7   4  13     3024.31     3325.12    350.28 o 
   8   4  13       12.73       60.30     74.96 o 
 -19   5  13      394.12      414.36    117.45 o 
 -18   5  13     4099.58     4262.17    189.83 o 
 -17   5  13      121.68      103.62     57.77 o 
 -16   5  13     2542.72     2847.51    186.35 o 
 -15   5  13      866.57     1071.09    221.08 o 
 -14   5  13     7102.97     7560.86    224.11 o 
 -13   5  13      472.57      518.67     73.33 o 
 -12   5  13    10650.66    10216.61    237.69 o 
 -11   5  13     1187.27     1248.09     84.67 o 
 -10   5  13    15290.22    14273.43    237.34 o 
  -9   5  13      362.32      337.20     47.50 o 
  -8   5  13    11306.85    10556.74    226.16 o 
  -7   5  13     1437.72     1361.17     72.32 o 
  -6   5  13     6611.92     6240.93    140.97 o 
  -5   5  13       63.81       66.22     41.78 o 
  -4   5  13     8434.35     8095.02    383.91 o 
  -3   5  13     1828.26     1679.08    116.58 o 
  -2   5  13    15523.12    14542.93    281.82 o 
  -1   5  13     4042.61     3817.04    207.01 o 
   0   5  13    13689.05    13299.90    272.78 o 
   1   5  13      264.67      295.72     47.62 o 
   2   5  13     8667.60     8793.79    220.93 o 
   3   5  13      273.32      245.77     58.20 o 
   4   5  13     3383.46     3676.52    147.27 o 
   5   5  13        1.94       31.51     55.49 o 
   6   5  13     3387.33     3517.91    277.77 o 
   7   5  13      457.49      638.07    163.49 o 
   8   5  13     4000.84     4174.43    343.83 o 
 -18   6  13      310.37      220.91     82.14 o 
 -17   6  13       79.80       63.93     62.23 o 
 -16   6  13      212.36      134.75     77.01 o 
 -15   6  13        2.29       21.13     66.71 o 
 -14   6  13        3.11       -1.06     48.27 o 
 -13   6  13      120.23       -3.11     56.39 o 
 -12   6  13      453.81      367.95     87.43 o 
 -11   6  13        3.62       16.99     42.93 o 
 -10   6  13      329.70      206.83     56.84 o 
  -9   6  13       97.61       94.71     39.87 o 
  -8   6  13       24.90        8.61     32.66 o 
  -7   6  13      234.27      265.12     54.55 o 
  -6   6  13        3.70       19.70     40.61 o 
  -5   6  13        1.07       32.16     47.84 o 
  -4   6  13       25.38       94.19     44.29 o 
  -3   6  13       31.80      -43.08     43.08 o 
  -2   6  13        3.63       22.88     40.51 o 
  -1   6  13      237.67      320.17     57.43 o 
   0   6  13       57.78       13.02     37.05 o 
   1   6  13       56.17       -5.80     36.51 o 
   2   6  13       47.39       20.66     39.43 o 
   3   6  13       55.54       40.24     37.60 o 
   4   6  13        0.56       86.88     52.98 o 
   5   6  13       19.64       54.40     66.06 o 
   6   6  13       49.43        0.40     99.80 o 
   7   6  13        3.35      -15.87    133.13 o 
 -17   7  13      636.25      487.16     92.91 o 
 -16   7  13     4201.15     4454.71    206.54 o 
 -15   7  13      233.37      284.08     74.70 o 
 -14   7  13     3939.77     3882.36    251.69 o 
 -13   7  13       10.81      -45.94     45.94 o 
 -12   7  13     4189.69     4420.55    171.34 o 
 -11   7  13      231.23      302.74     67.23 o 
 -10   7  13     3257.34     3457.70    150.21 o 
  -9   7  13      245.03      225.42     60.62 o 
  -8   7  13     5939.57     5593.30    183.25 o 
  -7   7  13      485.99      550.63     91.86 o 
  -6   7  13     7774.00     7603.66    238.31 o 
  -5   7  13     1772.50     1842.03    130.65 o 
  -4   7  13     6962.79     7344.61    213.21 o 
  -3   7  13     1312.71     1278.60    135.41 o 
  -2   7  13     5730.50     5690.74    186.83 o 
  -1   7  13        4.54      -33.57     33.57 o 
   0   7  13     3099.54     2877.07    137.77 o 
   1   7  13      601.33      581.97     77.03 o 
   2   7  13     4023.42     3835.02    192.98 o 
   3   7  13      432.84      307.09    110.96 o 
   4   7  13     4520.94     4494.81    182.97 o 
   5   7  13      534.21      407.80     80.38 o 
 -15   8  13     2203.82     2505.25    166.70 o 
 -14   8  13      848.79      681.58    175.39 o 
 -13   8  13     2425.28     2527.70    150.28 o 
 -12   8  13     1000.82      965.59    104.83 o 
 -11   8  13     5084.07     5064.69    193.03 o 
 -10   8  13      275.65      345.70     71.03 o 
  -9   8  13     4255.64     4464.83    207.74 o 
  -8   8  13      951.58      789.64    118.50 o 
  -7   8  13     7190.98     7136.64    277.87 o 
  -6   8  13      908.15      795.84     95.97 o 
  -5   8  13     6682.74     6791.19    265.76 o 
  -4   8  13      681.52      829.35     95.92 o 
  -3   8  13     4752.11     5137.35    189.45 o 
  -2   8  13        3.67       58.04     50.41 o 
  -1   8  13     4341.23     4557.31    178.23 o 
   0   8  13      618.00      373.97     71.32 o 
   1   8  13     4694.41     4686.51    185.13 o 
   2   8  13       77.91      127.60     54.68 o 
   3   8  13     3484.73     3124.11    180.24 o 
   4   8  13       22.71      121.95     70.88 o 
 -12   9  13        2.01       69.80     77.06 o 
 -11   9  13        9.35       59.80     75.61 o 
 -10   9  13       11.46      -44.02     69.04 o 
  -9   9  13        9.23        7.03     83.53 o 
  -8   9  13       12.81      -14.65     70.70 o 
  -7   9  13        3.00       60.41     86.20 o 
  -6   9  13        5.14      103.20    180.25 o 
  -5   9  13       33.19      -60.31     74.81 o 
  -4   9  13       87.55       98.08     76.93 o 
  -3   9  13       17.78       -6.73     68.01 o 
  -2   9  13       17.92       -6.12     65.63 o 
  -1   9  13      279.66      267.83     95.36 o 
   0   9  13       21.71      -26.53     53.39 o 
   1   9  13       47.16      -21.27     67.68 o 
  -8  10  13      120.42      124.12    122.66 o 
  -7  10  13     2033.22     2284.48    208.50 o 
  -6  10  13      184.60      167.46    116.65 o 
  -5  10  13     2575.05     2249.65    300.38 o 
  -4  10  13      184.53       97.92     80.19 o 
  -3  10  13     2148.00     2295.10    200.14 o 
 -21   0  14     2863.59     2727.27    280.15 o 
 -20   0  14      168.09      278.48    110.41 o 
 -19   0  14     2134.35     2399.26    232.33 o 
 -18   0  14       58.46        6.23     51.25 o 
 -17   0  14     9897.07     8852.01    408.12 o 
 -16   0  14     1357.82     1302.68    108.92 o 
 -15   0  14     5771.18     5890.09    201.35 o 
 -14   0  14      412.60      425.44     68.57 o 
 -13   0  14    15459.71    15711.66    641.14 o 
 -12   0  14     3603.24     3478.27    178.74 o 
 -11   0  14    13519.68    12470.73    208.02 o 
 -10   0  14       54.12      169.23     37.83 o 
  -9   0  14    25087.10    25290.92    338.09 o 
  -8   0  14       17.59       30.77     23.25 o 
  -7   0  14    16391.25    14242.24    377.56 o 
  -6   0  14     2289.83     3325.62     88.94 o 
  -5   0  14    13418.60    12139.77    193.50 o 
  -4   0  14      611.66      477.76     37.14 o 
  -3   0  14     8633.24     7756.39    187.36 o 
  -2   0  14      624.90      821.63     66.06 o 
  -1   0  14    13180.28    13153.72    278.45 o 
   0   0  14      490.19      486.70     61.48 o 
   1   0  14    10156.98     9299.58    237.51 o 
   2   0  14        6.86      -13.87     38.69 o 
   3   0  14     4633.64     4343.94    168.14 o 
   4   0  14      342.79      345.67     72.22 o 
   5   0  14     5185.03     5650.36    303.96 o 
   6   0  14      292.87      312.09    115.47 o 
   7   0  14     2321.41     3072.69    247.81 o 
   8   0  14      645.16      408.12    145.43 o 
   9   0  14      958.84     1357.88    212.09 o 
 -21   1  14     2300.35     2203.44    175.45 o 
 -20   1  14      100.56      101.56     58.37 o 
 -19   1  14     3272.33     3105.55    149.40 o 
 -18   1  14     1736.24     1647.51    111.57 o 
 -17   1  14     2340.08     2412.05    123.33 o 
 -16   1  14     4802.63     4763.83    134.03 o 
 -15   1  14     5788.24     6040.09    144.78 o 
 -14   1  14     5084.84     4245.31    179.96 o 
 -13   1  14     4799.26     4751.58    133.31 o 
 -12   1  14     3391.07     3713.87     74.09 o 
 -11   1  14     8462.39     9081.74    120.85 o 
 -10   1  14     6447.44     6576.09     97.65 o 
  -9   1  14     6512.74     6925.96    149.12 o 
  -8   1  14     7997.06     7926.40    104.35 o 
  -7   1  14     2644.28     2904.83     58.05 o 
  -6   1  14    12936.77    14167.33    164.94 o 
  -5   1  14    14395.96    15759.53    178.50 o 
  -4   1  14    12074.58    12791.50    154.99 o 
  -3   1  14     2738.02     2839.83     78.44 o 
  -2   1  14     6868.64     6370.54    121.74 o 
  -1   1  14     9843.48    10456.54    216.61 o 
   0   1  14    11617.83    12590.82    196.98 o 
   1   1  14     2081.58     2341.36     82.75 o 
   2   1  14     6216.26     6442.06    141.29 o 
   3   1  14     4603.39     4673.98    123.59 o 
   4   1  14     8672.22     8706.42    178.30 o 
   5   1  14      589.16      612.19     71.13 o 
   6   1  14     2368.01     2362.26    155.15 o 
   7   1  14     1264.82     1169.38    196.32 o 
   8   1  14     4581.39     4410.25    220.31 o 
   9   1  14      539.15      517.46    105.72 o 
 -21   2  14      542.12      659.30     97.01 o 
 -20   2  14     3988.95     4027.02    392.87 o 
 -19   2  14     1803.83     1977.42    130.05 o 
 -18   2  14     4779.18     4628.67    176.15 o 
 -17   2  14      679.86      730.00     84.70 o 
 -16   2  14     2090.02     2244.91    119.47 o 
 -15   2  14     4154.65     3999.01    146.58 o 
 -14   2  14     4811.19     4951.07    157.32 o 
 -13   2  14     1957.76     1983.38    142.24 o 
 -12   2  14     7193.15     8102.59    133.07 o 
 -11   2  14     6242.86     6451.28    126.56 o 
 -10   2  14     4211.56     4256.90    101.07 o 
  -9   2  14     3682.20     3351.13     80.47 o 
  -8   2  14     7024.93     7836.65    162.57 o 
  -7   2  14    12423.38    13952.56    268.39 o 
  -6   2  14    23968.29    28469.10    332.02 o 
  -5   2  14    13562.55    14006.60    441.76 o 
  -4   2  14     1841.69     1870.81     96.97 o 
  -3   2  14    10362.30    10684.82    162.31 o 
  -2   2  14      867.47      865.07     48.03 o 
  -1   2  14     5728.35     5709.99    120.71 o 
   0   2  14     5217.42     6067.40    129.67 o 
   1   2  14     7669.56     8380.26    161.21 o 
   2   2  14     4429.42     4638.79    120.67 o 
   3   2  14     6021.91     6318.69    164.84 o 
   4   2  14     1428.81     1505.50     79.85 o 
   5   2  14     3001.75     2950.36    214.52 o 
   6   2  14     1285.58     1455.11    128.48 o 
   7   2  14     3683.23     3713.90    311.10 o 
   8   2  14     1673.33     1316.02    139.08 o 
   9   2  14     2146.82     2211.04    449.29 o 
 -20   3  14     5161.71     4782.54    263.84 o 
 -19   3  14       32.75       94.90     57.73 o 
 -18   3  14     4488.37     4637.37    187.88 o 
 -17   3  14      575.92      644.20     82.39 o 
 -16   3  14     5804.72     5702.06    186.62 o 
 -15   3  14       20.65        8.37     42.62 o 
 -14   3  14     8155.98     7969.96    221.77 o 
 -13   3  14       30.72      -13.67     59.16 o 
 -12   3  14    11757.74    11367.66    171.81 o 
 -11   3  14      689.48      856.03     50.17 o 
 -10   3  14     9589.55     9229.70    165.22 o 
  -9   3  14     1036.51      926.75     55.67 o 
  -8   3  14    13037.76    12579.98    196.88 o 
  -7   3  14       56.17       62.13     25.02 o 
  -6   3  14    13639.67    12867.48    196.36 o 
  -5   3  14       14.97      121.88     27.29 o 
  -4   3  14    13240.94    12559.22    234.59 o 
  -3   3  14      111.25       84.91     36.01 o 
  -2   3  14    13424.65    13090.51    275.96 o 
  -1   3  14      363.28      419.56     55.17 o 
   0   3  14     7004.41     6517.50    138.73 o 
   1   3  14      120.71      170.27     37.33 o 
   2   3  14     5628.32     5159.96    130.52 o 
   3   3  14        2.41       29.26     34.77 o 
   4   3  14     4078.15     4203.94    135.63 o 
   5   3  14      128.55       55.58     38.26 o 
   6   3  14     3497.00     3536.45    291.46 o 
   7   3  14        6.88       12.23     62.34 o 
   8   3  14     1137.71     1491.89    148.95 o 
 -20   4  14     2608.35     2555.36    165.40 o 
 -19   4  14     1372.39     1488.34    126.51 o 
 -18   4  14     2589.81     2216.56    172.33 o 
 -17   4  14     1043.44     1168.78    118.78 o 
 -16   4  14     4591.87     4549.98    174.81 o 
 -15   4  14     3473.77     3743.31    155.88 o 
 -14   4  14     6055.12     6256.68    195.06 o 
 -13   4  14     2869.11     2640.79    125.61 o 
 -12   4  14     5559.75     6088.83    126.87 o 
 -11   4  14     4816.58     5173.65    128.29 o 
 -10   4  14     8158.03     8173.73    162.17 o 
  -9   4  14     4401.72     4224.84    113.61 o 
  -8   4  14    11837.67    12803.41    209.25 o 
  -7   4  14    12540.05    12463.67    203.50 o 
  -6   4  14    11707.79    12497.34    236.86 o 
  -5   4  14    11242.21    11201.77    229.15 o 
  -4   4  14     6424.76     6631.71    171.46 o 
  -3   4  14     8914.79     8473.46    197.07 o 
  -2   4  14     3061.95     2982.55    116.07 o 
  -1   4  14     5060.59     5174.53    154.67 o 
   0   4  14     2461.90     2684.19    116.39 o 
   1   4  14     8516.75     8586.57    227.75 o 
   2   4  14     3537.53     3592.68    147.40 o 
   3   4  14     7594.88     7160.78    197.71 o 
   4   4  14     1340.82     1271.58     96.50 o 
   5   4  14     3881.00     4086.94    192.33 o 
   6   4  14      199.09      279.35    120.03 o 
   7   4  14     3074.20     2821.51    268.24 o 
   8   4  14      401.84      489.46    170.63 o 
 -19   5  14     1266.60     1322.78    125.58 o 
 -18   5  14      750.69      814.89    103.15 o 
 -17   5  14     1814.15     1712.49    127.89 o 
 -16   5  14     1265.60     1474.99    120.11 o 
 -15   5  14     3087.76     3157.52    248.44 o 
 -14   5  14     1785.99     1590.10    113.15 o 
 -13   5  14     4422.25     4230.54    133.04 o 
 -12   5  14     4056.32     3880.99    118.65 o 
 -11   5  14     4051.38     4391.92    126.76 o 
 -10   5  14     6042.58     6010.83    147.98 o 
  -9   5  14     5277.96     5378.72    160.65 o 
  -8   5  14     5185.45     5587.38    138.80 o 
  -7   5  14      953.62      976.42     72.11 o 
  -6   5  14     3217.61     2967.52    121.36 o 
  -5   5  14     3646.35     4134.00    143.81 o 
  -4   5  14     4484.79     4166.27    205.80 o 
  -3   5  14     5050.93     4705.93    152.63 o 
  -2   5  14     5755.62     5845.22    173.18 o 
  -1   5  14     6630.10     6543.84    185.20 o 
   0   5  14     5885.12     5647.67    173.81 o 
   1   5  14     1691.81     1486.70     86.83 o 
   2   5  14     6024.06     5970.47    183.33 o 
   3   5  14     2291.00     2124.15    120.78 o 
   4   5  14     4120.58     3962.41    158.05 o 
   5   5  14      890.89      878.81    115.08 o 
   6   5  14     2990.42     2751.87    269.83 o 
   7   5  14      453.21      560.69    181.14 o 
 -18   6  14       37.73      141.42     81.33 o 
 -17   6  14     3871.63     4186.55    249.40 o 
 -16   6  14      486.33      582.90     91.10 o 
 -15   6  14     3717.51     3912.35    174.78 o 
 -14   6  14       95.82       94.61     53.36 o 
 -13   6  14     6743.88     7133.05    378.37 o 
 -12   6  14      471.46      551.81    126.27 o 
 -11   6  14     7743.17     7602.96    177.28 o 
 -10   6  14      623.58      636.67     65.45 o 
  -9   6  14     9673.75    10273.17    241.58 o 
  -8   6  14       26.19       58.31     36.74 o 
  -7   6  14     5879.53     6209.13    239.45 o 
  -6   6  14        7.37      -52.95     52.95 o 
  -5   6  14     6126.41     5721.28    177.48 o 
  -4   6  14        9.70      -31.11     37.37 o 
  -3   6  14     6642.68     7149.46    278.63 o 
  -2   6  14      390.58      272.03     57.73 o 
  -1   6  14     7244.22     7469.48    208.38 o 
   0   6  14      207.54      170.07     49.36 o 
   1   6  14     3021.07     3215.77    173.58 o 
   2   6  14      103.13      184.56     56.42 o 
   3   6  14     1942.42     2615.07    120.24 o 
   4   6  14      323.73      262.07     86.89 o 
   5   6  14     1925.34     2548.06    177.36 o 
   6   6  14       42.27       32.74    129.56 o 
 -17   7  14     1774.20     1684.89    150.78 o 
 -16   7  14      640.84      792.11    166.42 o 
 -15   7  14     1837.77     1753.08    135.55 o 
 -14   7  14      967.01     1205.83    144.60 o 
 -13   7  14     5558.97     5325.48    189.74 o 
 -12   7  14     2807.05     2548.93    140.40 o 
 -11   7  14     3624.45     3893.07    174.06 o 
 -10   7  14     3426.06     3415.85    149.95 o 
  -9   7  14     2991.48     3105.99    143.33 o 
  -8   7  14     4303.52     4284.86    283.14 o 
  -7   7  14     2033.91     2312.20    126.76 o 
  -6   7  14     3035.04     3278.59    161.81 o 
  -5   7  14     3711.86     3907.15    156.35 o 
  -4   7  14     2677.53     3029.17    139.12 o 
  -3   7  14     2439.90     2672.63    142.14 o 
  -2   7  14     4160.27     4157.12    162.54 o 
  -1   7  14     3928.24     3868.02    158.48 o 
   0   7  14     4037.07     3987.65    162.94 o 
   1   7  14     2104.96     2012.69    126.10 o 
   2   7  14     3588.17     3506.43    156.81 o 
   3   7  14      650.25      857.21     97.67 o 
   4   7  14     1933.76     2141.84    244.55 o 
   5   7  14      781.01      865.81    106.27 o 
 -15   8  14      958.42     1160.69    124.11 o 
 -14   8  14     1990.80     1967.62    339.77 o 
 -13   8  14     1182.79     1403.38    121.74 o 
 -12   8  14     2232.60     1992.09    133.03 o 
 -11   8  14      906.89      986.39    103.95 o 
 -10   8  14     2133.32     2220.32    172.75 o 
  -9   8  14     1622.16     1645.99    152.98 o 
  -8   8  14     3846.23     3336.76    196.46 o 
  -7   8  14     3018.60     2817.45    147.64 o 
  -6   8  14     2170.36     2090.37    154.18 o 
  -5   8  14     2505.02     2801.03    147.20 o 
  -4   8  14     2297.02     2456.94    141.56 o 
  -3   8  14     2543.93     2635.51    146.15 o 
  -2   8  14      745.59      713.76    122.17 o 
  -1   8  14     1829.82     2074.91    134.85 o 
   0   8  14      759.38      946.70    102.31 o 
   1   8  14     1828.20     2134.44    137.84 o 
   2   8  14     1232.14     1067.68    108.64 o 
   3   8  14     1548.76     1560.49    124.91 o 
 -12   9  14     2120.13     2226.12    150.33 o 
 -11   9  14       25.67      166.18     95.06 o 
 -10   9  14     2504.02     2770.79    365.66 o 
  -9   9  14       66.01       67.57     80.25 o 
  -8   9  14     2434.60     2482.02    188.96 o 
  -7   9  14      263.84      381.39    101.25 o 
  -6   9  14     3156.85     3389.88    217.19 o 
  -5   9  14      379.88      346.29    100.72 o 
  -4   9  14     4072.51     4134.03    347.01 o 
  -3   9  14      124.40       80.04     56.66 o 
  -2   9  14     2332.80     2898.31    195.36 o 
  -1   9  14       68.71       -4.74     57.69 o 
   0   9  14     2131.54     2402.11    174.42 o 
 -21   1  15     1553.15     1692.17    136.50 o 
 -20   1  15     1414.51     1533.04    118.38 o 
 -19   1  15     2201.59     2238.92    131.68 o 
 -18   1  15     3290.08     3324.47    144.83 o 
 -17   1  15     2986.26     2969.27    191.00 o 
 -16   1  15     5905.99     5788.24    224.60 o 
 -15   1  15     3573.86     3047.79    272.94 o 
 -14   1  15     7147.39     6750.51    178.66 o 
 -13   1  15     5943.27     5508.75    154.21 o 
 -12   1  15     7017.71     6549.43    129.91 o 
 -11   1  15     5547.61     5156.18    112.55 o 
 -10   1  15    12662.06    12160.03    166.29 o 
  -9   1  15     3439.00     2899.69     73.24 o 
  -8   1  15    13483.04    13110.25    192.68 o 
  -7   1  15    15404.69    15757.36    192.53 o 
  -6   1  15    18829.74    17595.88    291.38 o 
  -5   1  15     4725.65     4515.73     81.80 o 
  -4   1  15    11847.14    10858.59    141.98 o 
  -3   1  15     4031.63     3661.51     90.15 o 
  -2   1  15    11422.82    10977.60    196.22 o 
  -1   1  15     4004.20     3941.26    101.96 o 
   0   1  15     9316.70     8641.33    161.06 o 
   1   1  15     4133.91     4116.09    111.87 o 
   2   1  15     9825.51     9877.01    186.15 o 
   3   1  15      568.52      480.14     55.13 o 
   4   1  15     5938.24     5736.28    146.26 o 
   5   1  15     1273.06      789.82    274.80 o 
   6   1  15     4574.81     4523.87    208.53 o 
   7   1  15      493.11      606.62    139.48 o 
   8   1  15     2346.94     2585.92    181.90 o 
 -21   2  15     1419.04     1553.97    130.01 o 
 -20   2  15     1058.79     1183.62    124.27 o 
 -19   2  15     3224.37     2936.86    150.11 o 
 -18   2  15     3629.23     3472.19    153.68 o 
 -17   2  15     4224.98     3923.04    206.47 o 
 -16   2  15     1925.74     1837.35    109.13 o 
 -15   2  15     7056.82     6454.39    186.83 o 
 -14   2  15     5005.01     4842.73    157.29 o 
 -13   2  15     6703.68     6030.16    230.96 o 
 -12   2  15     1767.26     1579.80     95.68 o 
 -11   2  15     7355.13     6898.99    123.08 o 
 -10   2  15     8109.86     8258.17    135.92 o 
  -9   2  15    11433.99    10229.44    241.81 o 
  -8   2  15     3461.23     3179.33     88.28 o 
  -7   2  15    20822.04    20395.89    308.26 o 
  -6   2  15     6099.04     5865.50    118.80 o 
  -5   2  15    11208.18    10713.97    211.31 o 
  -4   2  15     3030.63     3048.23    130.24 o 
  -3   2  15    11749.73    10966.28    266.84 o 
  -2   2  15     2586.57     2405.44    106.36 o 
  -1   2  15     6060.96     5538.15    122.91 o 
   0   2  15     1380.18     1392.76     68.71 o 
   1   2  15     6785.05     6518.33    144.37 o 
   2   2  15     1105.78     1055.80     67.11 o 
   3   2  15     6938.15     6833.30    181.82 o 
   4   2  15     2237.28     2003.74     93.13 o 
   5   2  15     3785.78     3966.39    148.56 o 
   6   2  15      381.23      400.36    112.20 o 
   7   2  15     1340.12     1472.11    140.97 o 
   8   2  15      264.83      365.54     97.76 o 
 -21   3  15       62.03      100.09     69.51 o 
 -20   3  15        1.37       16.95     56.66 o 
 -19   3  15       57.79       96.24     56.32 o 
 -18   3  15       22.37       35.54     48.30 o 
 -17   3  15      442.92      317.07     66.22 o 
 -16   3  15      196.76      124.73     50.32 o 
 -15   3  15      268.31      237.79     63.15 o 
 -14   3  15       13.80       66.80     43.54 o 
 -13   3  15      313.39      413.48     50.14 o 
 -12   3  15      168.21      164.43     39.67 o 
 -11   3  15       85.84       53.73     27.52 o 
 -10   3  15        4.83       -3.06     33.62 o 
  -9   3  15      117.26       66.53     44.94 o 
  -8   3  15      439.11      482.85     44.99 o 
  -7   3  15      253.59      358.41     48.23 o 
  -6   3  15     2354.44     2280.98     77.11 o 
  -5   3  15      379.21      450.65     54.90 o 
  -4   3  15      417.10      584.57     60.61 o 
  -3   3  15       82.86       72.98     37.02 o 
  -2   3  15        6.59       -1.27     33.05 o 
  -1   3  15       48.30        9.56     36.94 o 
   0   3  15        1.47       -0.11     35.66 o 
   1   3  15        8.88       10.49     34.90 o 
   2   3  15     1036.87     1012.06     82.41 o 
   3   3  15      110.70       45.11     36.69 o 
   4   3  15      397.35      360.07     53.57 o 
   5   3  15        2.84       13.92     43.95 o 
   6   3  15      193.73       68.32     76.98 o 
   7   3  15       12.10      -16.28     59.97 o 
   8   3  15       11.00       -9.79     78.83 o 
 -20   4  15     1079.16      964.96    114.13 o 
 -19   4  15     1671.49     1949.21    137.09 o 
 -18   4  15     1119.72     1175.81    110.98 o 
 -17   4  15     3367.62     3468.31    157.44 o 
 -16   4  15     3104.81     3146.19    148.37 o 
 -15   4  15     3032.42     3035.84    148.51 o 
 -14   4  15     2836.53     2764.63    130.87 o 
 -13   4  15     8629.13     8126.03    177.34 o 
 -12   4  15     5126.08     5005.95    116.36 o 
 -11   4  15    10840.58    10475.68    191.37 o 
 -10   4  15     5948.87     5781.17    137.24 o 
  -9   4  15    11007.84    10563.58    232.99 o 
  -8   4  15     3399.83     3477.40    103.19 o 
  -7   4  15     6391.60     5730.93    132.43 o 
  -6   4  15     1723.78     1699.10     94.83 o 
  -5   4  15    11947.06    11287.19    234.56 o 
  -4   4  15     3479.14     3577.66    127.25 o 
  -3   4  15     9439.82     8475.56    201.86 o 
  -2   4  15     5594.86     5248.07    329.43 o 
  -1   4  15    11652.78    10886.64    374.11 o 
   0   4  15     1940.17     2070.73    109.16 o 
   1   4  15     7532.48     7288.92    290.35 o 
   2   4  15     1686.88     1407.71     97.25 o 
   3   4  15     3244.36     3380.48    254.13 o 
   4   4  15      450.86      606.00    100.48 o 
   5   4  15     2884.04     3091.86    275.48 o 
   6   4  15      247.39      277.96    141.66 o 
   7   4  15     3684.64     3948.05    319.83 o 
 -19   5  15     1826.45     2088.24    149.82 o 
 -18   5  15     2162.98     2268.41    149.02 o 
 -17   5  15     1315.08     1545.58    123.46 o 
 -16   5  15     1940.22     2333.66    141.61 o 
 -15   5  15     2229.60     2232.94    133.40 o 
 -14   5  15     5360.38     5364.69    310.57 o 
 -13   5  15     4364.84     4323.98    136.09 o 
 -12   5  15     7573.83     7659.28    171.82 o 
 -11   5  15     3340.36     3586.05    117.20 o 
 -10   5  15     7524.31     7071.24    162.43 o 
  -9   5  15     3253.15     3274.67    140.44 o 
  -8   5  15     5047.06     4996.93    132.12 o 
  -7   5  15      827.82      705.35     74.90 o 
  -6   5  15     3371.61     3446.08    148.20 o 
  -5   5  15     4426.70     4485.94    151.69 o 
  -4   5  15    14783.88    14487.42    326.20 o 
  -3   5  15     5304.28     5135.20    168.24 o 
  -2   5  15    10496.67     9777.47    242.92 o 
  -1   5  15      802.22      644.11     74.91 o 
   0   5  15     9512.52     9486.75    303.14 o 
   1   5  15     1178.11     1334.55     85.17 o 
   2   5  15     4216.10     4323.10    196.58 o 
   3   5  15      715.52      732.86     86.06 o 
   4   5  15     4331.59     4525.69    172.13 o 
   5   5  15      478.32      451.17     94.82 o 
   6   5  15     2643.08     2278.87    260.90 o 
 -18   6  15       88.15      109.69     66.43 o 
 -17   6  15       73.07       79.63     63.79 o 
 -16   6  15       31.77       16.88     97.04 o 
 -15   6  15       36.43       24.72     50.72 o 
 -14   6  15        0.40       53.05     49.98 o 
 -13   6  15       93.90      112.93     56.32 o 
 -12   6  15      273.33      269.92     55.53 o 
 -11   6  15       10.54      -36.16     36.16 o 
 -10   6  15      402.59      372.32     54.05 o 
  -9   6  15       56.31       60.91     39.70 o 
  -8   6  15        8.37       99.54     46.25 o 
  -7   6  15      402.22      376.01     66.16 o 
  -6   6  15      203.40      168.83     55.76 o 
  -5   6  15        8.61       14.35     41.97 o 
  -4   6  15      546.42      638.69     76.75 o 
  -3   6  15      119.88      105.02     47.41 o 
  -2   6  15        6.43       36.99     42.38 o 
  -1   6  15        0.28      -29.10     38.64 o 
   0   6  15       50.88       88.86     46.72 o 
   1   6  15       26.12       37.02     42.65 o 
   2   6  15      137.13      156.04     54.76 o 
   3   6  15      503.86      480.26     68.49 o 
   4   6  15      271.39      208.29     67.48 o 
   5   6  15      162.64      158.43     89.43 o 
 -17   7  15     1277.87     1298.00    151.15 o 
 -16   7  15     1986.87     2177.15    180.01 o 
 -15   7  15     1356.37     1594.81    130.77 o 
 -14   7  15     2679.00     2383.44    184.13 o 
 -13   7  15      250.21      229.17    105.03 o 
 -12   7  15     1866.00     1825.41    124.61 o 
 -11   7  15      819.54      939.44    129.44 o 
 -10   7  15     2951.80     3241.57    125.35 o 
  -9   7  15     1399.44     1542.34    112.25 o 
  -8   7  15     5051.98     4975.84    177.35 o 
  -7   7  15     3208.67     3565.50    152.31 o 
  -6   7  15     6773.93     6801.94    340.71 o 
  -5   7  15      143.66      230.91     60.63 o 
  -4   7  15     1958.43     2021.62    123.32 o 
  -3   7  15      389.95      585.32    133.22 o 
  -2   7  15     4043.85     4165.16    165.10 o 
  -1   7  15      250.76      320.07     64.50 o 
   0   7  15     2508.92     2585.94    139.43 o 
   1   7  15      798.24      937.50     98.96 o 
   2   7  15     3019.66     3058.87    159.07 o 
   3   7  15      254.67      365.07     75.12 o 
   4   7  15     1866.01     1868.75    166.67 o 
 -15   8  15     2032.21     2065.55    153.86 o 
 -14   8  15     2093.79     2021.16    184.41 o 
 -13   8  15     1724.51     1861.99    133.62 o 
 -12   8  15     1385.68     1439.84    149.41 o 
 -11   8  15     4419.04     4084.23    175.38 o 
 -10   8  15     1941.64     1674.29    153.39 o 
  -9   8  15     2474.79     2585.59    182.02 o 
  -8   8  15     1140.26     1187.96    131.33 o 
  -7   8  15     3802.50     3877.30    169.00 o 
  -6   8  15     3021.75     2849.09    165.31 o 
  -5   8  15     2674.06     2719.45    149.20 o 
  -4   8  15     1071.48     1059.28    105.84 o 
  -3   8  15     2934.49     3079.11    205.41 o 
  -2   8  15      572.90      638.85     89.00 o 
  -1   8  15     1976.81     2049.76    137.15 o 
   0   8  15      744.07      728.26     93.96 o 
   1   8  15     1534.16     1790.38    135.14 o 
   2   8  15      865.24      714.96     98.78 o 
 -12   9  15        8.31      -38.89     77.04 o 
 -11   9  15        0.51       -5.33    104.76 o 
 -10   9  15       60.90       16.67     76.98 o 
  -9   9  15      177.96       75.90     85.90 o 
  -8   9  15      190.32      149.03     85.45 o 
  -7   9  15      333.80      347.12    105.15 o 
  -6   9  15      233.47      199.29     88.88 o 
  -5   9  15       10.32       -1.51     56.15 o 
  -4   9  15       13.04      -21.56     56.87 o 
  -3   9  15        4.59      -37.34     51.70 o 
  -2   9  15      224.85      204.60     76.48 o 
  -1   9  15        3.21      -48.73     48.73 o 
 -21   0  16     2022.51     2138.60    259.51 o 
 -20   0  16    10778.61     9823.39    481.53 o 
 -19   0  16     3713.80     3342.52    271.42 o 
 -18   0  16     6801.28     7263.58    381.73 o 
 -17   0  16    13565.88    12316.15    494.82 o 
 -16   0  16    16918.70    16024.72    560.49 o 
 -15   0  16    15304.75    15492.80    534.30 o 
 -14   0  16    19858.23    20269.76    403.90 o 
 -13   0  16    16936.52    16527.33    339.82 o 
 -12   0  16    24871.64    23976.84    340.45 o 
 -11   0  16    14841.57    12992.43    219.10 o 
 -10   0  16     9479.38     9524.64    177.34 o 
  -9   0  16    22160.36    22703.81    319.51 o 
  -8   0  16    22486.28    24376.86    405.45 o 
  -7   0  16    36831.83    37335.19    467.40 o 
  -6   0  16    21182.99    22972.14    383.72 o 
  -5   0  16    35016.06    36363.68    456.78 o 
  -4   0  16    21673.98    21145.30    299.14 o 
  -3   0  16    20648.55    21047.98    385.47 o 
  -2   0  16    11522.60    11918.54    308.22 o 
  -1   0  16    24014.70    23681.59    434.82 o 
   0   0  16    13116.08    13939.21    311.88 o 
   1   0  16    26890.30    26069.06    483.91 o 
   2   0  16     1798.02     1827.54    120.23 o 
   3   0  16    16093.72    16405.57    374.41 o 
   4   0  16     2016.49     2208.75    139.38 o 
   5   0  16     9161.89     8667.69    393.04 o 
   6   0  16     2869.78     2853.05    248.60 o 
   7   0  16    10064.82    10034.50    466.25 o 
   8   0  16     1811.40     2155.66    246.42 o 
 -21   1  16       14.31       42.20     69.79 o 
 -20   1  16      107.80       87.69     54.01 o 
 -19   1  16        3.90       62.94     55.43 o 
 -18   1  16     1135.64     1129.78     96.58 o 
 -17   1  16        5.48       17.04     38.77 o 
 -16   1  16     1159.10     1338.55     93.13 o 
 -15   1  16      262.54      298.53     52.85 o 
 -14   1  16      163.51      290.45     52.78 o 
 -13   1  16        8.60       61.05     29.46 o 
 -12   1  16       31.57       73.64     26.36 o 
 -11   1  16      674.87      717.44     45.46 o 
 -10   1  16     1458.11     1842.64     62.06 o 
  -9   1  16       28.28       22.45     29.32 o 
  -8   1  16     3065.11     3260.16     79.11 o 
  -7   1  16      219.86      382.72     45.96 o 
  -6   1  16       13.22      164.26     28.20 o 
  -5   1  16       36.19       52.85     21.00 o 
  -4   1  16      191.25      119.18     28.12 o 
  -3   1  16      840.52      827.60     61.38 o 
  -2   1  16     1318.40     1589.22     75.92 o 
  -1   1  16      278.51      271.86     38.79 o 
   0   1  16      449.93      387.84     45.27 o 
   1   1  16        8.58       25.41     31.46 o 
   2   1  16     1168.77     1294.47     74.26 o 
   3   1  16      205.50      177.97     41.74 o 
   4   1  16      116.29      153.17     43.91 o 
   5   1  16      338.83      358.80     85.79 o 
   6   1  16      194.80       33.90     66.81 o 
   7   1  16      255.29      310.21    206.54 o 
 -21   2  16       52.39       74.78     63.49 o 
 -20   2  16        4.45      -37.61     45.71 o 
 -19   2  16      290.66      328.17     68.40 o 
 -18   2  16      220.01      301.98     65.69 o 
 -17   2  16       37.87       17.60     39.46 o 
 -16   2  16       96.09      144.92     48.80 o 
 -15   2  16      123.36      166.41     49.34 o 
 -14   2  16       60.18        0.93     30.89 o 
 -13   2  16       18.05       45.01     29.06 o 
 -12   2  16      110.40       70.94     26.55 o 
 -11   2  16     2558.55     2431.30     74.78 o 
 -10   2  16        7.98       44.07     24.36 o 
  -9   2  16      456.24      267.36     48.89 o 
  -8   2  16      568.58      434.85     41.45 o 
  -7   2  16     1110.44     1504.91     81.56 o 
  -6   2  16       52.46       89.49     25.39 o 
  -5   2  16      263.64      393.68     50.64 o 
  -4   2  16      517.73      578.14     57.40 o 
  -3   2  16       88.37       39.28     41.34 o 
  -2   2  16       33.33      -21.00     29.69 o 
  -1   2  16      128.00      214.76     50.10 o 
   0   2  16      213.40      166.45     38.67 o 
   1   2  16      353.92      483.61     67.64 o 
   2   2  16      287.21      303.23     46.96 o 
   3   2  16        4.42       30.94     33.24 o 
   4   2  16      327.26      368.52     53.65 o 
   5   2  16       55.45      129.67     54.35 o 
   6   2  16       99.15      110.67     71.65 o 
   7   2  16       79.14      127.69     78.13 o 
 -21   3  16     4574.96     4887.18    211.19 o 
 -20   3  16     3618.00     4034.81    220.93 o 
 -19   3  16     6557.42     6493.37    362.66 o 
 -18   3  16     3366.72     3181.02    150.53 o 
 -17   3  16     7963.42     7814.69    232.73 o 
 -16   3  16     5424.44     5068.08    175.96 o 
 -15   3  16    13071.02    13230.68    290.59 o 
 -14   3  16    12305.47    12407.00    273.25 o 
 -13   3  16    10609.15    10987.30    213.52 o 
 -12   3  16    15648.68    15680.35    217.60 o 
 -11   3  16    14560.95    15233.49    294.51 o 
 -10   3  16    20609.88    21276.45    291.00 o 
  -9   3  16    15277.59    15040.68    229.36 o 
  -8   3  16    12990.55    12591.61    241.98 o 
  -7   3  16    13785.44    13184.95    256.70 o 
  -6   3  16    23350.51    23635.86    365.87 o 
  -5   3  16    13069.20    12729.25    379.31 o 
  -4   3  16    15482.17    14940.77    273.32 o 
  -3   3  16     5655.06     5283.76    153.47 o 
  -2   3  16    18472.16    17624.72    269.27 o 
  -1   3  16     5312.13     5067.34    155.49 o 
   0   3  16     9739.80    10323.87    389.90 o 
   1   3  16     4767.87     4658.65    175.95 o 
   2   3  16    13607.11    13769.88    286.58 o 
   3   3  16     7119.40     7463.42    207.03 o 
   4   3  16     6284.91     6501.23    364.36 o 
   5   3  16      899.62      908.93    199.30 o 
   6   3  16     6318.52     6513.02    377.17 o 
   7   3  16      890.93     1269.59    215.47 o 
 -20   4  16        3.89       57.33     62.97 o 
 -19   4  16      163.30      182.20     65.96 o 
 -18   4  16      163.02      180.52     63.23 o 
 -17   4  16       15.63       15.82     53.16 o 
 -16   4  16      387.54      400.90     71.88 o 
 -15   4  16      355.79      552.13    101.02 o 
 -14   4  16      370.15      397.10     77.84 o 
 -13   4  16      233.62      236.96     46.01 o 
 -12   4  16      474.00      622.48     51.08 o 
 -11   4  16     2512.61     2681.52    162.86 o 
 -10   4  16     1816.88     1876.79     96.89 o 
  -9   4  16     2359.91     2297.80     89.10 o 
  -8   4  16     1028.08      919.84     61.96 o 
  -7   4  16      840.14      769.06     71.45 o 
  -6   4  16       20.29      -13.02     36.99 o 
  -5   4  16     1097.34     1101.84     82.10 o 
  -4   4  16     1791.89     1905.06    101.54 o 
  -3   4  16     2170.25     2049.53    103.81 o 
  -2   4  16      789.35      923.86     85.47 o 
  -1   4  16     1244.16     1245.64     88.88 o 
   0   4  16      190.77      117.40     48.25 o 
   1   4  16      708.73      727.37     78.28 o 
   2   4  16      913.41      995.11     89.91 o 
   3   4  16      831.16      853.52     89.21 o 
   4   4  16      347.23      274.54     64.91 o 
   5   4  16      455.34      622.85    108.13 o 
   6   4  16       13.11       68.65    106.94 o 
 -19   5  16       60.95       66.23     64.34 o 
 -18   5  16      117.92      364.85     79.66 o 
 -17   5  16      267.76      350.07     86.91 o 
 -16   5  16      309.09      420.09     78.69 o 
 -15   5  16      148.33      236.91     59.20 o 
 -14   5  16      181.10      148.09     62.08 o 
 -13   5  16       15.71       -7.89     41.87 o 
 -12   5  16      541.33      605.29     68.07 o 
 -11   5  16      383.83      304.62     51.91 o 
 -10   5  16        6.64      -20.63     27.97 o 
  -9   5  16      367.32      391.81     50.33 o 
  -8   5  16      633.28      530.80     68.34 o 
  -7   5  16       76.82       81.06     46.71 o 
  -6   5  16       20.61       73.91     42.61 o 
  -5   5  16      515.98      539.15     70.45 o 
  -4   5  16      646.47      611.33     72.64 o 
  -3   5  16     1415.14     1428.89    118.83 o 
  -2   5  16      160.32      265.06     55.13 o 
  -1   5  16      108.45      117.77     57.31 o 
   0   5  16      392.89      353.10     60.24 o 
   1   5  16        3.93       -5.46     36.78 o 
   2   5  16       19.44      -35.44     69.01 o 
   3   5  16       37.52      143.79     59.83 o 
   4   5  16        4.15        9.27     64.52 o 
   5   5  16       34.96      -21.02     69.26 o 
 -18   6  16     4790.73     5091.82    241.58 o 
 -17   6  16     3422.49     3802.32    185.75 o 
 -16   6  16     6721.72     6500.91    229.49 o 
 -15   6  16     5900.36     5751.27    211.49 o 
 -14   6  16     6087.44     6341.73    214.13 o 
 -13   6  16     9120.93     8967.47    283.53 o 
 -12   6  16     9515.08     9486.13    290.09 o 
 -11   6  16     9242.11     9154.55    200.23 o 
 -10   6  16     8331.36     7471.64    496.56 o 
  -9   6  16    11732.06    11932.11    493.30 o 
  -8   6  16    11672.59    11766.84    392.57 o 
  -7   6  16    18841.92    19208.89    360.44 o 
  -6   6  16     9832.17     9853.45    244.88 o 
  -5   6  16    17955.17    17023.95    337.04 o 
  -4   6  16     8898.31     8293.24    224.69 o 
  -3   6  16    15948.71    15419.21    320.04 o 
  -2   6  16     3971.35     4017.72    195.76 o 
  -1   6  16    16365.06    15541.08    326.68 o 
   0   6  16     5159.43     4866.47    436.17 o 
   1   6  16    11799.87    11442.88    281.54 o 
   2   6  16     2567.59     2558.85    141.48 o 
   3   6  16     8618.77     8417.52    216.05 o 
   4   6  16     1929.52     2145.52    172.73 o 
 -17   7  16       13.79       77.26     76.58 o 
 -16   7  16       74.25      139.73     72.08 o 
 -15   7  16        5.37      -38.43     54.77 o 
 -14   7  16        6.78     -101.78    101.78 o 
 -13   7  16      128.87      -65.62     68.73 o 
 -12   7  16       55.53       17.65     56.06 o 
 -11   7  16      102.69       34.53     61.68 o 
 -10   7  16       65.63        9.65     50.87 o 
  -9   7  16       78.14      111.74     54.72 o 
  -8   7  16      118.73       11.39     49.47 o 
  -7   7  16       95.63       56.65     52.46 o 
  -6   7  16      509.35      402.31     73.26 o 
  -5   7  16       19.16       -8.31     48.52 o 
  -4   7  16        9.32      -34.77     39.43 o 
  -3   7  16       10.49       36.21     46.59 o 
  -2   7  16       37.71       19.95     63.76 o 
  -1   7  16       87.78       49.02     48.14 o 
   0   7  16       67.94      -22.28     45.16 o 
   1   7  16        7.50        5.32     45.58 o 
   2   7  16       81.89       13.00     83.26 o 
   3   7  16        2.40       22.28     54.77 o 
 -15   8  16        2.59       15.23     67.55 o 
 -14   8  16        1.39       28.86     72.67 o 
 -13   8  16        2.84       18.85     59.79 o 
 -12   8  16        7.91      -64.39     64.39 o 
 -11   8  16       45.34       29.55     77.59 o 
 -10   8  16        7.60      175.70     79.90 o 
  -9   8  16       70.82      161.99     64.46 o 
  -8   8  16       13.19        6.31     57.45 o 
  -7   8  16       22.04      173.71     70.54 o 
  -6   8  16       38.51      -10.61     50.17 o 
  -5   8  16        9.15       26.39     55.16 o 
  -4   8  16       14.47       23.48     58.00 o 
  -3   8  16        5.29       86.85     57.43 o 
  -2   8  16       52.36       43.30     54.39 o 
  -1   8  16       10.01      -18.17     44.47 o 
   0   8  16      129.21       87.42     69.71 o 
   1   8  16       25.53       11.76     57.00 o 
 -12   9  16     2891.84     3391.82    220.99 o 
 -11   9  16     3307.63     3551.68    229.66 o 
 -10   9  16     3716.35     3864.03    236.45 o 
  -9   9  16     3227.58     3317.51    304.75 o 
  -8   9  16     4655.03     4767.50    250.09 o 
  -7   9  16     2827.34     2998.53    214.34 o 
  -6   9  16     3872.05     4133.50    354.02 o 
  -5   9  16     2476.91     2522.94    155.75 o 
  -4   9  16     4651.47     4449.27    216.53 o 
  -3   9  16     2047.45     2254.97    155.88 o 
  -2   9  16     3349.79     3781.45    242.27 o 
 -21   1  17     3310.12     3441.71    217.17 o 
 -20   1  17     1115.91     1204.83    139.32 o 
 -19   1  17     3998.61     3775.36    202.92 o 
 -18   1  17     2462.39     2336.05    160.96 o 
 -17   1  17     3900.60     3905.43    149.57 o 
 -16   1  17     3223.65     3038.36    127.01 o 
 -15   1  17     5672.08     5549.02    190.20 o 
 -14   1  17     2762.88     2768.12    114.19 o 
 -13   1  17     9576.90     9402.44    149.92 o 
 -12   1  17     3593.31     3478.26    104.50 o 
 -11   1  17     5862.30     5456.81    114.25 o 
 -10   1  17     7372.51     6932.55    123.06 o 
  -9   1  17     9297.79     8386.21    343.96 o 
  -8   1  17     4340.27     4025.68     91.30 o 
  -7   1  17    11494.12    11302.11    159.88 o 
  -6   1  17    10618.97     9690.50    162.07 o 
  -5   1  17     7111.43     6716.14    160.96 o 
  -4   1  17     6348.51     5862.02    153.07 o 
  -3   1  17     5231.13     4976.20    115.42 o 
  -2   1  17     7411.35     7259.81    146.48 o 
  -1   1  17     7625.46     7313.50    151.27 o 
   0   1  17     5333.37     4879.67    125.90 o 
   1   1  17     2682.90     2563.05     96.61 o 
   2   1  17     6209.02     5885.54    148.56 o 
   3   1  17     1725.94     1797.04    105.90 o 
   4   1  17     2975.90     2916.49    122.97 o 
   5   1  17     1848.80     1761.35    142.30 o 
   6   1  17     1441.03     1397.72    139.58 o 
   7   1  17      785.60      824.49    127.61 o 
 -21   2  17      708.63      672.63     95.80 o 
 -20   2  17     1625.17     1746.73    126.68 o 
 -19   2  17      820.73      890.75     97.11 o 
 -18   2  17     3096.09     2977.90    141.67 o 
 -17   2  17     2388.31     2468.66    127.13 o 
 -16   2  17     4324.87     4170.92    156.64 o 
 -15   2  17     1646.67     1455.16    119.31 o 
 -14   2  17     4382.12     4170.34    157.39 o 
 -13   2  17     3605.85     3417.39    106.34 o 
 -12   2  17     6648.74     6229.72    122.68 o 
 -11   2  17     1951.31     1660.13     84.73 o 
 -10   2  17     8698.52     8810.11    172.83 o 
  -9   2  17     6772.08     6205.35    218.47 o 
  -8   2  17     4931.18     4592.82    111.65 o 
  -7   2  17     7396.28     7404.15    143.09 o 
  -6   2  17     7375.57     6873.89    168.30 o 
  -5   2  17     4030.67     3477.40    119.95 o 
  -4   2  17     5448.41     5155.86    146.40 o 
  -3   2  17     4139.01     3553.65    123.39 o 
  -2   2  17     4524.53     4638.98    145.30 o 
  -1   2  17     4291.06     4330.04    144.20 o 
   0   2  17     3607.65     3172.11    249.59 o 
   1   2  17     4935.39     4835.67    159.25 o 
   2   2  17     3706.77     3806.23    142.64 o 
   3   2  17     3462.02     3569.02    142.10 o 
   4   2  17     1588.82     1690.71    109.59 o 
   5   2  17     2971.96     2969.91    257.93 o 
   6   2  17     1275.19     1452.52    209.71 o 
 -21   3  17      118.87       45.99     63.01 o 
 -20   3  17       33.14      157.68     61.00 o 
 -19   3  17      216.09      152.33     94.69 o 
 -18   3  17      121.34      167.06     60.31 o 
 -17   3  17       67.62      143.77     53.22 o 
 -16   3  17       14.40       11.91     42.48 o 
 -15   3  17      388.64      361.28     62.98 o 
 -14   3  17      516.85      558.09     94.55 o 
 -13   3  17       58.80       66.00     36.30 o 
 -12   3  17       96.46       84.41     30.79 o 
 -11   3  17     1078.65     1140.83     68.49 o 
 -10   3  17      504.24      483.40     48.55 o 
  -9   3  17        0.42        8.74     29.78 o 
  -8   3  17      140.77      103.37     37.66 o 
  -7   3  17       11.56       72.02     41.69 o 
  -6   3  17     1436.09     1386.75     86.37 o 
  -5   3  17      224.00      261.06     51.96 o 
  -4   3  17      746.43      748.89     70.21 o 
  -3   3  17       41.65       20.89     35.74 o 
  -2   3  17       12.16      -14.33     29.84 o 
  -1   3  17       67.41      102.43     45.88 o 
   0   3  17        0.65       29.72     39.04 o 
   1   3  17        0.18       46.77     44.59 o 
   2   3  17       89.19      178.80     54.78 o 
   3   3  17      127.92       75.18     46.82 o 
   4   3  17        0.88       58.38     51.15 o 
   5   3  17       71.37      -23.61     91.86 o 
   6   3  17      343.82      249.00    126.78 o 
 -20   4  17     2293.78     2149.06    147.73 o 
 -19   4  17      829.42      737.02     99.24 o 
 -18   4  17     2983.20     2923.51    153.87 o 
 -17   4  17      743.76      863.43     98.67 o 
 -16   4  17     3759.86     3683.50    160.08 o 
 -15   4  17     1780.33     1701.38    116.76 o 
 -14   4  17     5367.41     5298.03    192.29 o 
 -13   4  17     3997.53     3663.26    121.28 o 
 -12   4  17     6254.96     5836.77    186.28 o 
 -11   4  17     3878.18     3806.80    117.80 o 
 -10   4  17     6485.03     6213.71    192.99 o 
  -9   4  17     3929.97     3713.41    112.42 o 
  -8   4  17     3675.57     3764.26    135.93 o 
  -7   4  17     2384.08     1955.56    104.34 o 
  -6   4  17     5942.50     5714.47    168.06 o 
  -5   4  17     5044.18     5304.57    163.63 o 
  -4   4  17     6733.41     6785.20    185.63 o 
  -3   4  17     4313.61     4117.09    144.64 o 
  -2   4  17     6576.67     6285.96    181.38 o 
  -1   4  17     4959.64     4516.09    202.11 o 
   0   4  17     1716.91     1736.37    106.29 o 
   1   4  17     2795.06     2796.57    214.62 o 
   2   4  17     2972.37     3269.85    195.09 o 
   3   4  17     2634.49     2859.64    141.01 o 
   4   4  17     1296.57     1573.98    224.40 o 
   5   4  17     2119.91     1871.94    231.54 o 
 -19   5  17     2486.80     2931.82    177.14 o 
 -18   5  17     1300.06     1322.26    157.25 o 
 -17   5  17     6412.31     6356.71    348.95 o 
 -16   5  17     4319.37     4213.80    178.64 o 
 -15   5  17     4198.71     4127.36    201.10 o 
 -14   5  17     4422.03     4810.49    182.47 o 
 -13   5  17     7176.32     6823.42    237.49 o 
 -12   5  17     5320.01     5405.81    146.61 o 
 -11   5  17     4893.81     4478.22    236.56 o 
 -10   5  17     4609.34     4741.05    177.14 o 
  -9   5  17     8764.14     8445.24    212.49 o 
  -8   5  17     9725.16     9095.10    222.85 o 
  -7   5  17     5102.70     4975.85    164.39 o 
  -6   5  17     3047.48     2941.27    159.87 o 
  -5   5  17     5239.02     5179.16    229.85 o 
  -4   5  17     8284.58     7823.88    265.57 o 
  -3   5  17     4576.98     4325.18    155.76 o 
  -2   5  17     4779.26     3984.44    151.34 o 
  -1   5  17     1613.13     1585.86    153.02 o 
   0   5  17     2151.01     2173.06    160.15 o 
   1   5  17     2197.28     2307.08    112.41 o 
   2   5  17      707.75      684.13     93.61 o 
   3   5  17      964.83     1082.48    104.20 o 
   4   5  17      873.60      838.60    123.93 o 
   5   5  17     1512.56     1503.90    239.67 o 
 -18   6  17       63.42      -34.43     57.00 o 
 -17   6  17       48.10       93.23     65.65 o 
 -16   6  17      158.38      163.94     64.89 o 
 -15   6  17       84.56       54.42     62.74 o 
 -14   6  17       86.83      135.76     58.20 o 
 -13   6  17      112.00      101.91     54.72 o 
 -12   6  17       34.06       10.52     39.46 o 
 -11   6  17       13.69      -32.92     32.92 o 
 -10   6  17       52.40       86.76     51.06 o 
  -9   6  17        5.47       18.97     49.07 o 
  -8   6  17       40.79       68.91     49.74 o 
  -7   6  17      162.25      160.75     55.03 o 
  -6   6  17        0.33       53.29     46.86 o 
  -5   6  17       27.25       73.35     45.29 o 
  -4   6  17       33.00       39.01     46.88 o 
  -3   6  17       39.30       66.13     47.17 o 
  -2   6  17      176.87      280.29     60.20 o 
  -1   6  17        0.36      -37.15     37.15 o 
   0   6  17        0.81       -6.67     41.10 o 
   1   6  17       21.75        8.95     46.53 o 
   2   6  17       70.78       15.30     44.36 o 
   3   6  17       43.37       79.04     57.56 o 
 -17   7  17     1858.25     2064.78    157.11 o 
 -16   7  17      609.01      736.84    106.15 o 
 -15   7  17     2895.53     3239.47    171.02 o 
 -14   7  17     2571.96     2968.69    201.44 o 
 -13   7  17     2825.01     2871.79    148.46 o 
 -12   7  17     2794.85     2703.13    122.58 o 
 -11   7  17     3877.58     3935.53    166.43 o 
 -10   7  17     3968.51     4015.11    165.74 o 
  -9   7  17     3844.79     3797.63    163.78 o 
  -8   7  17     1325.28     1614.95    116.26 o 
  -7   7  17     2534.67     2645.95    157.35 o 
  -6   7  17     5185.99     4835.71    182.61 o 
  -5   7  17     3361.28     3264.51    153.36 o 
  -4   7  17     1205.22     1261.67    108.60 o 
  -3   7  17     1165.93     1140.13    163.14 o 
  -2   7  17     1795.45     1693.75    121.43 o 
  -1   7  17     1838.95     1949.08    130.80 o 
   0   7  17      951.96      924.92    141.08 o 
   1   7  17     1897.15     1911.30    134.76 o 
   2   7  17     1750.39     2066.30    142.71 o 
 -15   8  17      650.68      959.31    145.44 o 
 -14   8  17     1392.51     1517.22    243.64 o 
 -13   8  17     1356.22     1338.33    122.32 o 
 -12   8  17     1126.31     1503.10    206.54 o 
 -11   8  17     1082.99     1135.88    142.22 o 
 -10   8  17     1639.40     1943.64    141.16 o 
  -9   8  17     1517.28     1729.44    126.13 o 
  -8   8  17     3382.98     3313.45    237.82 o 
  -7   8  17     1186.62     1126.18    113.41 o 
  -6   8  17     2923.71     2828.70    156.66 o 
  -5   8  17     2083.86     2106.75    211.82 o 
  -4   8  17      688.62      698.88     94.63 o 
  -3   8  17     2016.51     1800.96    132.65 o 
  -2   8  17     1892.59     1894.63    181.34 o 
  -1   8  17     2602.86     2642.59    157.81 o 
   0   8  17     1316.37     1350.53    127.64 o 
 -11   9  17       58.26        3.22     83.06 o 
 -10   9  17       13.13      -44.34     82.90 o 
  -9   9  17       38.03       78.56     93.77 o 
  -8   9  17      161.30       70.94     91.05 o 
  -7   9  17        7.76      -14.52     65.98 o 
  -6   9  17      193.89       46.06     79.09 o 
  -5   9  17       90.59       58.39     70.75 o 
  -4   9  17       15.90       -6.80     62.54 o 
 -22   0  18     1909.17     2246.73    282.53 o 
 -21   0  18      306.38      271.42    135.91 o 
 -20   0  18     2670.91     2627.27    260.70 o 
 -19   0  18      646.45      892.22    168.84 o 
 -18   0  18     3671.52     3782.78    272.81 o 
 -17   0  18     1216.32     1375.34    180.55 o 
 -16   0  18     3481.95     3426.64    244.24 o 
 -15   0  18      102.05      157.73     81.35 o 
 -14   0  18    10826.26    10375.56    409.90 o 
 -13   0  18      822.50     1011.41     83.07 o 
 -12   0  18    10512.38    10338.13    252.05 o 
 -11   0  18     2110.12     1485.24    251.78 o 
 -10   0  18    10899.41    10859.40    529.94 o 
  -9   0  18     1675.43     1571.76    139.68 o 
  -8   0  18    11385.07    11575.62    265.15 o 
  -7   0  18     1715.04     1563.16    155.85 o 
  -6   0  18     9070.35     9034.94    504.94 o 
  -5   0  18     1732.94     1348.95    148.80 o 
  -4   0  18    11567.62    10649.60    329.65 o 
  -3   0  18      723.11      566.54     70.08 o 
  -2   0  18    10086.70    10262.95    259.46 o 
  -1   0  18      249.43      206.96     57.38 o 
   0   0  18     7474.67     7144.25    486.69 o 
   1   0  18     1684.49     1546.76    116.45 o 
   2   0  18     1742.83     1785.20    128.02 o 
   3   0  18      411.46      482.10     88.22 o 
   4   0  18     4335.84     4754.13    229.95 o 
   5   0  18      138.98      204.75    115.47 o 
   6   0  18     3683.83     3496.88    284.31 o 
 -21   1  18     3393.85     3426.92    213.01 o 
 -20   1  18     2828.74     2246.02    176.76 o 
 -19   1  18      721.32      910.08    120.25 o 
 -18   1  18     3304.94     2732.22    349.79 o 
 -17   1  18     2960.29     3065.72    174.70 o 
 -16   1  18     3846.61     4133.01    189.08 o 
 -15   1  18     4399.74     3747.10    174.86 o 
 -14   1  18     2037.63     2115.93    133.18 o 
 -13   1  18     9494.03    10003.10    177.75 o 
 -12   1  18     5544.38     6017.18    118.52 o 
 -11   1  18     8362.76     8097.56    138.60 o 
 -10   1  18     8733.25     9187.55    164.74 o 
  -9   1  18     1745.85     1775.09     64.35 o 
  -8   1  18    26401.97    28636.07    347.73 o 
  -7   1  18     2980.78     2951.72    102.01 o 
  -6   1  18    11067.83    11380.25    222.23 o 
  -5   1  18     2176.77     2053.17     97.99 o 
  -4   1  18     4158.73     4525.68    136.85 o 
  -3   1  18     4730.90     4717.94    150.98 o 
  -2   1  18     5768.33     5955.48    165.36 o 
  -1   1  18     1139.28     1251.79     87.38 o 
   0   1  18     7463.15     7515.47    162.99 o 
   1   1  18      698.75      833.21     67.30 o 
   2   1  18     7593.00     7460.32    173.11 o 
   3   1  18      131.96      211.85     49.90 o 
   4   1  18     3166.46     2997.05    119.60 o 
   5   1  18      552.44      764.97    173.01 o 
   6   1  18     2510.23     2569.77    178.36 o 
 -21   2  18     1518.15     1221.46    154.36 o 
 -20   2  18     2390.16     2164.54    264.77 o 
 -19   2  18      604.91      680.14     87.37 o 
 -18   2  18     2454.53     2399.66    207.02 o 
 -17   2  18     1434.28     1170.69    121.70 o 
 -16   2  18     4124.93     3799.12    320.17 o 
 -15   2  18     6808.06     6834.18    192.21 o 
 -14   2  18     4490.15     4556.69    152.80 o 
 -13   2  18     9757.71    10089.62    165.14 o 
 -12   2  18     2243.23     2226.85     88.83 o 
 -11   2  18     9783.60     9885.52    160.97 o 
 -10   2  18     2919.98     2638.14     79.70 o 
  -9   2  18     4754.63     4888.44    125.25 o 
  -8   2  18     5801.09     5691.19    128.63 o 
  -7   2  18     7408.64     7623.40    181.11 o 
  -6   2  18     3844.54     3819.55    158.94 o 
  -5   2  18    10184.75    10079.33    486.30 o 
  -4   2  18     1231.58     1232.37     82.05 o 
  -3   2  18     9939.78     9723.77    218.36 o 
  -2   2  18     1414.64     1391.87     90.81 o 
  -1   2  18    10027.10     9608.26    225.16 o 
   0   2  18      909.97      959.95     82.72 o 
   1   2  18     3901.63     4076.55    183.68 o 
   2   2  18      581.65      655.57     90.06 o 
   3   2  18     2329.10     2232.21    121.54 o 
   4   2  18      428.64      417.11     72.07 o 
   5   2  18     1673.56     2245.14    238.68 o 
   6   2  18       10.46      116.66    114.48 o 
 -21   3  18     1181.51     1643.65    133.96 o 
 -20   3  18       48.25       60.10     75.01 o 
 -19   3  18     4938.09     5236.18    196.88 o 
 -18   3  18      133.80      144.48     53.87 o 
 -17   3  18     4659.60     4813.54    177.04 o 
 -16   3  18       90.65       36.60     45.12 o 
 -15   3  18     6215.73     6306.49    193.52 o 
 -14   3  18     2462.89     2341.34    119.78 o 
 -13   3  18     4690.24     5089.17    118.49 o 
 -12   3  18      678.45      688.91     57.68 o 
 -11   3  18     9715.12     5409.49    264.87 o 
 -10   3  18     1267.92     1281.24     80.24 o 
  -9   3  18    10911.67    10613.73    216.54 o 
  -8   3  18       26.55       24.17     43.90 o 
  -7   3  18    10246.33    10185.89    397.01 o 
  -6   3  18     1617.63     1452.45    118.14 o 
  -5   3  18     9948.48     9706.67    220.17 o 
  -4   3  18     2655.58     2490.53    156.95 o 
  -3   3  18     8184.92     8072.21    201.65 o 
  -2   3  18     2148.59     2149.86    109.08 o 
  -1   3  18     5284.18     5090.86    165.70 o 
   0   3  18     1431.30     1511.76    101.70 o 
   1   3  18     6346.46     6234.45    191.40 o 
   2   3  18      234.35      378.73     66.09 o 
   3   3  18     4608.75     4420.66    166.35 o 
   4   3  18     1196.17     1111.96    125.16 o 
   5   3  18     1652.73     2088.40    246.81 o 
 -20   4  18     2372.83     2504.88    156.50 o 
 -19   4  18      617.89      496.92     87.66 o 
 -18   4  18     2552.31     2404.81    210.31 o 
 -17   4  18     1119.37     1100.70    104.44 o 
 -16   4  18     3467.48     3405.16    153.42 o 
 -15   4  18     5078.19     5080.78    180.64 o 
 -14   4  18     3461.01     3688.07    150.11 o 
 -13   4  18     4132.72     4112.21    112.06 o 
 -12   4  18     2302.24     2424.36     98.43 o 
 -11   4  18     1732.39     1680.74     98.90 o 
 -10   4  18     2990.28     3140.66    106.71 o 
  -9   4  18     1533.22     1671.80    100.24 o 
  -8   4  18     2370.99     2130.63    133.24 o 
  -7   4  18     1662.03     1784.78    103.07 o 
  -6   4  18     4002.71     3923.49    142.37 o 
  -5   4  18     2296.24     2615.84    118.72 o 
  -4   4  18     4544.09     4569.75    154.26 o 
  -3   4  18     3288.86     3339.23    146.53 o 
  -2   4  18     1203.19     1117.84    112.37 o 
  -1   4  18     5016.94     4730.60    163.04 o 
   0   4  18     1117.62     1189.40     96.14 o 
   1   4  18     2049.95     2438.24    194.55 o 
   2   4  18     1014.95      939.17     96.63 o 
   3   4  18     1333.24     1177.11    145.90 o 
   4   4  18      519.66      506.84    104.68 o 
   5   4  18     1392.50     1383.47    224.79 o 
 -19   5  18     1871.30     1888.44    142.71 o 
 -18   5  18     1352.51     1636.18    133.33 o 
 -17   5  18     2400.06     2790.47    282.38 o 
 -16   5  18     1968.35     2032.98    132.50 o 
 -15   5  18     2244.03     2624.28    143.80 o 
 -14   5  18     2783.83     2929.73    122.29 o 
 -13   5  18     2310.94     2376.52    155.13 o 
 -12   5  18     2903.01     3276.83    151.98 o 
 -11   5  18     4173.39     4116.75    163.99 o 
 -10   5  18     3230.33     3273.54    144.80 o 
  -9   5  18     2716.38     2893.59    129.58 o 
  -8   5  18     8348.68     7792.50    209.83 o 
  -7   5  18     3348.96     3566.90    144.00 o 
  -6   5  18     4951.01     5179.85    171.50 o 
  -5   5  18     2450.84     2718.60    130.52 o 
  -4   5  18     4924.77     5224.34    175.29 o 
  -3   5  18     1072.06     1158.69     93.74 o 
  -2   5  18     4033.56     3802.95    151.35 o 
  -1   5  18      614.64      762.83     83.31 o 
   0   5  18     4097.30     3856.52    156.01 o 
   1   5  18      808.47      777.00     78.42 o 
   2   5  18     2953.83     2993.28    153.03 o 
   3   5  18      362.80      458.59     80.76 o 
   4   5  18     2100.23     2121.58    175.08 o 
 -18   6  18     2193.11     2403.13    162.37 o 
 -17   6  18       42.15       13.86     67.96 o 
 -16   6  18     2538.32     2720.02    161.83 o 
 -15   6  18       27.94       -2.29     51.24 o 
 -14   6  18     2214.71     2412.04    134.93 o 
 -13   6  18      146.41       32.64     55.91 o 
 -12   6  18     4252.80     4195.71    287.43 o 
 -11   6  18       37.24       29.61     50.90 o 
 -10   6  18     5355.94     5698.90    186.99 o 
  -9   6  18       89.85       57.73     52.46 o 
  -8   6  18     5632.20     5839.88    190.68 o 
  -7   6  18       81.27      110.22     55.06 o 
  -6   6  18     3823.77     3735.14    153.63 o 
  -5   6  18      547.42      359.49     90.21 o 
  -4   6  18     3422.23     3720.15    155.24 o 
  -3   6  18       18.34       32.82     46.05 o 
  -2   6  18     4002.59     4523.27    173.69 o 
  -1   6  18      276.59      158.90     56.88 o 
   0   6  18     4727.60     4684.19    282.58 o 
   1   6  18       18.66       56.52     49.81 o 
   2   6  18     3618.21     3466.70    169.63 o 
 -16   7  18     1729.18     1578.04    135.91 o 
 -15   7  18     2143.92     2367.19    195.34 o 
 -14   7  18     2564.28     2633.10    149.51 o 
 -13   7  18     1473.22     1661.64    217.92 o 
 -12   7  18     3740.29     3533.95    160.29 o 
 -11   7  18     1954.57     1980.52    128.82 o 
 -10   7  18     4068.10     4030.81    169.62 o 
  -9   7  18     2667.19     2932.72    149.62 o 
  -8   7  18     4558.80     4282.98    172.26 o 
  -7   7  18     2697.29     2597.12    143.89 o 
  -6   7  18     5133.25     4723.82    184.46 o 
  -5   7  18      736.48      811.01     93.73 o 
  -4   7  18     6007.72     5423.66    220.70 o 
  -3   7  18      347.30      471.13    122.45 o 
  -2   7  18     3107.70     2806.21    196.51 o 
  -1   7  18      499.66      666.54     92.78 o 
   0   7  18     3499.52     3121.14    209.51 o 
   1   7  18      357.57      438.86    114.90 o 
 -14   8  18     1465.10     1419.06    162.42 o 
 -13   8  18     1472.36     1298.93    151.78 o 
 -12   8  18      791.21      644.11    122.27 o 
 -11   8  18     1305.04     1257.33    141.27 o 
 -10   8  18      540.29      458.05     88.93 o 
  -9   8  18     1357.14     1280.81    119.58 o 
  -8   8  18      406.47      451.80     91.62 o 
  -7   8  18     1042.88      855.75    104.28 o 
  -6   8  18      789.74      870.03    102.95 o 
  -5   8  18     1438.99     1193.81    117.53 o 
  -4   8  18     1295.97     1333.79    142.19 o 
  -3   8  18     1243.15     1201.54    117.32 o 
  -2   8  18      494.22      460.30     90.35 o 
  -1   8  18     1496.42     1521.89    132.96 o 
 -10   9  18      391.95      450.91    155.15 o 
  -9   9  18     1706.87     2059.59    191.61 o 
  -8   9  18      297.63      330.51     94.49 o 
  -7   9  18     2407.05     2649.55    169.99 o 
  -6   9  18      383.99      624.42    107.56 o 
 -21   1  19     3040.29     2886.84    198.49 o 
 -20   1  19      288.08      319.96     87.71 o 
 -19   1  19     4093.07     3887.24    206.40 o 
 -18   1  19      781.76      528.38     91.37 o 
 -17   1  19     4957.62     4379.41    201.51 o 
 -16   1  19     1568.32     1538.56    196.02 o 
 -15   1  19     8319.02     7273.60    246.42 o 
 -14   1  19      637.92      600.96     90.08 o 
 -13   1  19    10018.05     9481.29    175.98 o 
 -12   1  19     3703.55     3317.44    101.16 o 
 -11   1  19     9348.78     8251.36    162.95 o 
 -10   1  19     2479.54     2169.98     81.37 o 
  -9   1  19    10041.63     9714.24    175.55 o 
  -8   1  19     3277.51     2817.80     90.52 o 
  -7   1  19     9380.29     8613.95    191.78 o 
  -6   1  19     2842.13     2626.04    107.49 o 
  -5   1  19     7267.75     6761.25    171.95 o 
  -4   1  19     4243.62     3931.36    131.56 o 
  -3   1  19     6233.38     5436.22    159.04 o 
  -2   1  19     2021.47     2031.02    106.11 o 
  -1   1  19     5785.13     5972.91    173.89 o 
   0   1  19     2082.01     2015.62    110.02 o 
   1   1  19     2008.34     2148.55    116.56 o 
   2   1  19     1810.60     1737.51    109.93 o 
   3   1  19     2609.44     2569.65    203.30 o 
   4   1  19     1276.87     1192.67    275.48 o 
   5   1  19     1516.04     1539.02    209.51 o 
 -21   2  19      407.73      330.67    109.52 o 
 -20   2  19     3908.01     4421.48    230.78 o 
 -19   2  19      969.96      678.84    108.73 o 
 -18   2  19     4310.75     4174.34    311.89 o 
 -17   2  19     1049.17      943.83    117.95 o 
 -16   2  19     6670.03     6821.44    198.22 o 
 -15   2  19     1609.34     1479.19     98.12 o 
 -14   2  19     8749.77     8466.42    211.25 o 
 -13   2  19     2452.80     2506.61     82.80 o 
 -12   2  19    11183.72    11399.52    179.62 o 
 -11   2  19     1670.88     1749.49     80.35 o 
 -10   2  19     9413.79     9332.12    157.56 o 
  -9   2  19     1823.78     1926.10     79.30 o 
  -8   2  19     6467.05     5919.80    161.53 o 
  -7   2  19     2849.34     2568.67    156.60 o 
  -6   2  19    10748.05     9575.39    213.34 o 
  -5   2  19     1796.94     1745.03     98.10 o 
  -4   2  19     8784.81     8233.29    201.04 o 
  -3   2  19      849.09      814.70     66.82 o 
  -2   2  19     6802.67     6561.37    183.86 o 
  -1   2  19     1832.38     1768.58    105.54 o 
   0   2  19     5719.63     5660.80    207.20 o 
   1   2  19      725.31      617.23     76.11 o 
   2   2  19     3999.44     4219.24    160.31 o 
   3   2  19     1214.86     1510.45    108.31 o 
   4   2  19     2536.33     2627.50    247.41 o 
   5   2  19      365.72      337.68    143.25 o 
 -21   3  19       16.81        1.57     74.54 o 
 -20   3  19      143.25       80.50     57.92 o 
 -19   3  19        5.25        2.90     51.84 o 
 -18   3  19      104.35       62.89     62.10 o 
 -17   3  19       31.32      -13.21     45.91 o 
 -16   3  19       12.09        3.51     41.23 o 
 -15   3  19       19.23       -2.81     46.17 o 
 -14   3  19       37.75        7.82     33.23 o 
 -13   3  19       26.35       15.49     29.50 o 
 -12   3  19      529.45      443.39     46.24 o 
 -11   3  19      185.05      206.61     38.55 o 
 -10   3  19       43.16        3.41     32.11 o 
  -9   3  19      186.79      165.66     50.62 o 
  -8   3  19       50.80       36.16     46.47 o 
  -7   3  19       26.56       89.18     45.76 o 
  -6   3  19      342.05       98.41     64.39 o 
  -5   3  19      416.94      414.15     61.12 o 
  -4   3  19      282.31      221.00     48.25 o 
  -3   3  19       28.92       42.51     36.83 o 
  -2   3  19      448.93      407.52     55.76 o 
  -1   3  19        3.45       43.08     46.25 o 
   0   3  19       22.82       -5.20     45.89 o 
   1   3  19       29.07       21.19     46.87 o 
   2   3  19       16.62       81.62     50.70 o 
   3   3  19        2.24       42.59     52.10 o 
   4   3  19      174.10       65.51     93.85 o 
 -20   4  19     2934.21     3190.34    174.32 o 
 -19   4  19      433.70      385.17     77.80 o 
 -18   4  19     5363.21     5641.96    213.40 o 
 -17   4  19      759.85      801.18     93.30 o 
 -16   4  19     5819.05     5786.02    198.65 o 
 -15   4  19     1725.08     1803.16    118.16 o 
 -14   4  19     4148.04     4528.09    139.76 o 
 -13   4  19     1308.67     1290.94    113.54 o 
 -12   4  19     6588.47     6423.29    292.67 o 
 -11   4  19     1118.58     1131.65     74.32 o 
 -10   4  19     5524.78     5448.09    167.43 o 
  -9   4  19     3694.14     3633.30    139.72 o 
  -8   4  19     9643.64     8957.48    325.26 o 
  -7   4  19      424.81      380.55     66.15 o 
  -6   4  19     6294.20     6431.87    186.20 o 
  -5   4  19     1332.75     1401.19     97.94 o 
  -4   4  19     7572.56     7429.70    203.99 o 
  -3   4  19     1541.87     1347.23     98.01 o 
  -2   4  19     4100.97     3521.60    200.87 o 
  -1   4  19     1757.51     1698.55    109.82 o 
   0   4  19     3187.23     3316.80    146.52 o 
   1   4  19      609.79      624.94     82.78 o 
   2   4  19     3243.15     3317.98    172.50 o 
   3   4  19      342.96      426.39     79.71 o 
   4   4  19     1522.76     2014.11    167.90 o 
 -19   5  19     2870.76     3207.65    177.07 o 
 -18   5  19       63.76       31.57     57.37 o 
 -17   5  19     4582.60     4653.87    193.64 o 
 -16   5  19       34.98       11.36     47.95 o 
 -15   5  19     3688.26     4022.27    169.98 o 
 -14   5  19      119.75      173.84     49.34 o 
 -13   5  19     6074.29     5865.15    205.10 o 
 -12   5  19      486.35      507.45     72.87 o 
 -11   5  19     6201.38     6093.21    265.15 o 
 -10   5  19      329.66      252.50     60.22 o 
  -9   5  19    10319.08     9785.46    239.55 o 
  -8   5  19     2477.71     2227.60    120.52 o 
  -7   5  19     5855.62     5885.02    208.16 o 
  -6   5  19     2910.46     2819.01    172.86 o 
  -5   5  19     5440.54     5341.02    179.22 o 
  -4   5  19     1032.74     1182.02    142.93 o 
  -3   5  19     4077.88     3868.19    154.98 o 
  -2   5  19     1868.30     2071.38    130.32 o 
  -1   5  19     3641.96     3673.58    208.45 o 
   0   5  19     1799.88     1634.99    121.95 o 
   1   5  19     2751.85     2692.79    127.29 o 
   2   5  19     2618.11     2615.88    207.09 o 
   3   5  19     1428.73     1603.31    168.26 o 
 -18   6  19       20.38       28.30     67.20 o 
 -17   6  19       50.88      -52.13     53.97 o 
 -16   6  19       77.21      147.40     69.91 o 
 -15   6  19        5.64      -39.79     50.33 o 
 -14   6  19        3.17      -18.00     50.18 o 
 -13   6  19        1.82       36.23     43.04 o 
 -12   6  19        1.60       15.00     53.75 o 
 -11   6  19      189.70      182.09     60.62 o 
 -10   6  19       61.69       -1.73     45.74 o 
  -9   6  19      114.90      185.73     58.51 o 
  -8   6  19       71.88       30.42     68.92 o 
  -7   6  19      102.63      119.64     56.53 o 
  -6   6  19       34.15       11.86     48.83 o 
  -5   6  19        1.76       -8.50     45.34 o 
  -4   6  19       32.72       40.23     44.87 o 
  -3   6  19        4.03       29.93     47.01 o 
  -2   6  19        1.01       41.00     44.57 o 
  -1   6  19        0.08       27.17     52.55 o 
   0   6  19        4.36       35.09     50.33 o 
   1   6  19       64.68       56.75     53.75 o 
   2   6  19        3.77       14.24     54.05 o 
 -16   7  19      215.02      249.95     80.31 o 
 -15   7  19     3144.59     3146.64    249.73 o 
 -14   7  19       73.53       99.41     72.34 o 
 -13   7  19     2608.84     2607.12    184.37 o 
 -12   7  19      379.51      386.83     78.86 o 
 -11   7  19     3887.91     3770.44    196.68 o 
 -10   7  19      472.84      452.58     83.91 o 
  -9   7  19     2801.45     3025.60    154.07 o 
  -8   7  19      573.77      647.96    101.85 o 
  -7   7  19     3320.45     3481.73    162.73 o 
  -6   7  19      166.59      157.17     69.83 o 
  -5   7  19     3747.68     3766.54    200.21 o 
  -4   7  19     2090.58     1952.03    159.72 o 
  -3   7  19     1954.57     2108.42    137.72 o 
  -2   7  19     1169.72     1287.24    117.42 o 
  -1   7  19     2341.49     2186.71    142.35 o 
   0   7  19      729.39      658.90    100.00 o 
 -14   8  19     3172.98     3708.97    255.84 o 
 -13   8  19     1309.49     1014.99    143.87 o 
 -12   8  19     2799.37     2991.95    163.54 o 
 -11   8  19      690.69      676.76    143.19 o 
 -10   8  19     3550.89     3517.91    175.27 o 
  -9   8  19      487.04      545.60     94.61 o 
  -8   8  19     3730.68     3778.80    185.09 o 
  -7   8  19      993.18      833.22    117.12 o 
  -6   8  19     3090.82     3384.66    300.21 o 
  -5   8  19     2260.15     2231.48    146.89 o 
  -4   8  19     1864.42     2016.66    143.84 o 
  -3   8  19      758.62      855.31    112.92 o 
 -22   0  20     4396.64     4339.70    356.93 o 
 -21   0  20     2464.41     2058.44    246.62 o 
 -20   0  20     6106.64     5910.86    366.06 o 
 -19   0  20     2475.75     2359.42    237.89 o 
 -18   0  20     5453.13     6015.22    347.01 o 
 -17   0  20     7123.48     7162.20    370.62 o 
 -16   0  20    10079.41     9661.30    423.59 o 
 -15   0  20     2895.44     3013.17    220.82 o 
 -14   0  20     9369.48     9134.53    382.13 o 
 -13   0  20     9906.84    10142.54    261.81 o 
 -12   0  20    14691.31    14579.06    646.70 o 
 -11   0  20     6839.24     7458.17    449.29 o 
  -9   0  20    17066.58    18208.03    516.45 o 
  -8   0  20     6849.24     6090.98    191.21 o 
  -7   0  20    12720.24    12778.43    446.01 o 
  -6   0  20     5929.29     6056.69    298.00 o 
  -5   0  20     4537.45     4646.23    262.69 o 
  -4   0  20     8829.52     8460.95    364.67 o 
  -3   0  20     8933.98     9495.43    391.85 o 
  -2   0  20     3999.70     3874.44    247.41 o 
  -1   0  20     8232.24     7958.19    365.66 o 
   0   0  20     1551.46     1811.83    192.85 o 
   1   0  20     9441.81     7978.63    379.75 o 
   2   0  20      500.05      677.15    142.26 o 
   3   0  20     2668.43     2398.51    229.75 o 
 -21   1  20      914.27      932.43    135.74 o 
 -20   1  20      738.84      637.44    108.21 o 
 -19   1  20      893.00     1163.48    128.28 o 
 -18   1  20      819.74      581.07     97.98 o 
 -17   1  20     4315.09     3904.94    191.93 o 
 -16   1  20     2823.47     2604.48    276.97 o 
 -15   1  20     3686.08     3543.90    171.40 o 
 -14   1  20     1110.53     1319.27     84.49 o 
 -13   1  20     7368.75     7289.53    154.69 o 
 -12   1  20     1488.49     1601.18     76.86 o 
 -11   1  20     4534.15     4247.20    136.28 o 
 -10   1  20       76.50      183.75     38.43 o 
  -9   1  20     2152.12     2180.75     97.91 o 
  -8   1  20     3768.91     4266.24    135.87 o 
  -7   1  20     7658.30     8039.34    190.74 o 
  -6   1  20     1294.45     1482.45    115.49 o 
  -5   1  20     7848.74     7945.90    249.47 o 
  -4   1  20     3500.20     3763.12    369.73 o 
  -3   1  20     9340.37     9596.55    221.76 o 
  -2   1  20      110.41      100.52     47.43 o 
  -1   1  20     4804.13     4630.09    221.73 o 
   0   1  20      480.88      511.10     72.94 o 
   1   1  20     4170.13     3993.95    154.59 o 
   2   1  20        1.77       37.45     63.54 o 
   3   1  20     1972.12     1885.83    120.90 o 
   4   1  20       51.50       20.44    108.73 o 
 -21   2  20      623.14      563.10    190.37 o 
 -20   2  20     1036.84     1139.32    140.31 o 
 -19   2  20      179.26      116.66     71.18 o 
 -18   2  20     2367.43     2016.51    157.21 o 
 -17   2  20      625.10      557.32    195.03 o 
 -16   2  20     1663.35     1675.07    134.67 o 
 -15   2  20      673.06      632.78    154.95 o 
 -14   2  20     4457.40     4671.60    151.26 o 
 -13   2  20      495.41      545.70     54.57 o 
 -12   2  20     1306.98     1218.76     70.83 o 
 -11   2  20       74.37       49.70     29.73 o 
 -10   2  20     7538.56     7707.31    143.87 o 
  -9   2  20     4490.04     4651.70    147.10 o 
  -8   2  20     7132.46     6949.40    180.07 o 
  -7   2  20      670.54      709.58     71.91 o 
  -6   2  20     5157.09     4913.26    165.04 o 
  -5   2  20      877.88      957.36     79.02 o 
  -4   2  20     2082.26     2155.77    107.65 o 
  -3   2  20      220.12      302.41     56.35 o 
  -2   2  20     4662.11     4650.80    158.54 o 
  -1   2  20      462.05      446.16     67.47 o 
   0   2  20     3298.41     3347.66    174.75 o 
   1   2  20       91.30       44.46     45.91 o 
   2   2  20     3321.78     3111.04    144.52 o 
   3   2  20        7.22       37.99     53.40 o 
   4   2  20     1728.48     1750.52    226.97 o 
 -21   3  20     4044.38     4807.58    258.62 o 
 -20   3  20      661.38      743.49    136.11 o 
 -19   3  20     5776.32     5640.67    287.59 o 
 -18   3  20      924.33      779.31     90.81 o 
 -17   3  20     4664.21     4585.46    174.10 o 
 -16   3  20     2560.79     2369.15    159.34 o 
 -15   3  20     9125.20     8711.80    286.83 o 
 -14   3  20     2459.96     2570.73    106.73 o 
 -13   3  20     8657.70     8953.96    198.51 o 
 -12   3  20      824.75      955.90     71.45 o 
 -11   3  20    11565.55    11712.51    190.94 o 
 -10   3  20     2210.82     1997.79    119.70 o 
  -9   3  20    13647.90    13197.39    267.46 o 
  -8   3  20     3501.62     3184.71    128.28 o 
  -7   3  20     8499.05     8209.81    206.17 o 
  -6   3  20     3854.36     3543.30    170.82 o 
  -5   3  20     8317.49     8234.30    260.15 o 
  -4   3  20     4108.43     3704.01    138.81 o 
  -3   3  20     5886.97     6051.09    181.64 o 
  -2   3  20     2960.97     2800.52    126.35 o 
  -1   3  20     3711.57     4005.17    225.74 o 
   0   3  20     2324.36     2740.41    178.56 o 
   1   3  20     3576.80     4053.20    257.95 o 
   2   3  20     1475.51     1546.49    114.41 o 
   3   3  20     2378.74     2411.08    140.26 o 
 -20   4  20      738.60      794.17    109.36 o 
 -19   4  20      175.40      117.00     62.16 o 
 -18   4  20     1420.05     1434.65    118.80 o 
 -17   4  20      237.51      199.00     64.41 o 
 -16   4  20     1184.41     1272.69    107.76 o 
 -15   4  20       43.55       64.00     50.79 o 
 -14   4  20     3767.05     3938.46    198.48 o 
 -13   4  20      174.27       97.84     38.09 o 
 -12   4  20     1809.53     1984.76     94.27 o 
 -11   4  20      135.52       84.75     50.52 o 
 -10   4  20     5107.51     5223.74    169.17 o 
  -9   4  20      268.06      211.02     57.37 o 
  -8   4  20     4343.68     4445.20    156.65 o 
  -7   4  20       27.85      153.29     53.95 o 
  -6   4  20     4679.95     4704.25    163.10 o 
  -5   4  20      521.13      492.03     76.69 o 
  -4   4  20     2064.89     2241.58    120.53 o 
  -3   4  20       50.89       18.23     38.15 o 
  -2   4  20     2096.53     2182.22    123.08 o 
  -1   4  20      275.73      178.70     52.34 o 
   0   4  20     1905.48     1957.77    124.84 o 
   1   4  20      267.12      189.16     65.90 o 
   2   4  20     1758.79     2023.55    132.47 o 
   3   4  20       22.11       10.89     58.10 o 
 -19   5  20     1232.08     1216.87    124.74 o 
 -18   5  20      418.89      342.02     81.08 o 
 -17   5  20     1985.25     2040.70    138.61 o 
 -16   5  20      970.46     1056.76    114.54 o 
 -15   5  20     1040.66     1172.36    107.55 o 
 -14   5  20      358.09      399.92     61.45 o 
 -13   5  20     2110.46     2350.79    109.42 o 
 -12   5  20      993.34     1120.19    226.48 o 
 -11   5  20     3323.81     3581.91    167.95 o 
 -10   5  20      392.95      498.88     74.83 o 
  -9   5  20     3282.09     3503.21    147.93 o 
  -8   5  20      361.56      486.99     73.42 o 
  -7   5  20     3973.25     3849.47    154.47 o 
  -6   5  20      656.02      503.59     74.82 o 
  -5   5  20     2805.61     2782.33    142.04 o 
  -4   5  20      731.88      656.83     80.63 o 
  -3   5  20     1964.96     2125.03    124.50 o 
  -2   5  20       30.13       45.20     47.89 o 
  -1   5  20     2878.00     2983.95    211.67 o 
   0   5  20      248.91      204.26     88.03 o 
   1   5  20     2460.10     2592.20    223.96 o 
   2   5  20       45.74      108.91     66.47 o 
 -18   6  20     3951.10     4273.40    345.07 o 
 -17   6  20     2212.18     2220.83    151.10 o 
 -16   6  20     5052.58     5500.97    212.13 o 
 -15   6  20     3344.59     3008.98    161.21 o 
 -14   6  20     3202.69     3544.37    162.79 o 
 -13   6  20     4531.47     4625.81    174.54 o 
 -12   6  20     5263.67     5583.31    191.58 o 
 -11   6  20     5096.66     5269.13    204.71 o 
 -10   6  20     4115.08     4808.84    177.98 o 
  -9   6  20     5570.72     5328.16    244.07 o 
  -8   6  20     3402.20     3758.36    161.03 o 
  -7   6  20     4628.78     4516.88    310.75 o 
  -6   6  20     3008.47     2992.89    149.23 o 
  -5   6  20     2317.59     2303.00    143.73 o 
  -4   6  20     2390.00     2765.60    189.31 o 
  -3   6  20     3501.18     3275.94    160.45 o 
  -2   6  20     2268.14     2501.62    167.31 o 
  -1   6  20     3208.68     3061.72    160.54 o 
   0   6  20     1458.83     1549.43    132.37 o 
   1   6  20     2683.26     2384.90    153.04 o 
 -16   7  20      680.24      518.13    135.59 o 
 -15   7  20     1409.65     1303.12    234.51 o 
 -14   7  20      331.58      415.15    105.48 o 
 -13   7  20     1439.23     1536.44    122.13 o 
 -12   7  20      303.94      317.87     77.67 o 
 -11   7  20     2568.76     2503.25    146.09 o 
 -10   7  20      535.27      414.14     80.93 o 
  -9   7  20     4042.37     4080.46    176.14 o 
  -8   7  20      508.41      328.53     78.72 o 
  -7   7  20     2824.04     2728.61    152.32 o 
  -6   7  20      258.88      273.59     74.41 o 
  -5   7  20     2144.91     2244.40    141.41 o 
  -4   7  20      269.39      218.70     68.18 o 
  -3   7  20     2414.60     2723.08    159.94 o 
  -2   7  20      223.94      237.18     71.32 o 
  -1   7  20     3288.08     2986.98    169.29 o 
 -13   8  20      298.19      164.60     96.45 o 
 -12   8  20     1019.13      905.70    108.45 o 
 -11   8  20      426.44      326.80     85.48 o 
 -10   8  20     1528.43     1494.95    131.12 o 
  -9   8  20      138.91      -27.21     64.64 o 
  -8   8  20     1459.91     1747.58    136.90 o 
  -7   8  20      262.01      108.19     67.34 o 
  -6   8  20     1800.62     1878.35    149.52 o 
  -5   8  20      253.49      177.51     75.89 o 
  -4   8  20     2296.83     1991.96    145.31 o 
 -21   1  21     3199.21     3020.27    202.70 o 
 -20   1  21      127.12      -18.36     52.01 o 
 -19   1  21     3932.34     3950.01    208.69 o 
 -18   1  21      276.79      362.63     82.86 o 
 -17   1  21     5912.32     5948.94    237.57 o 
 -16   1  21      211.60      254.09     66.56 o 
 -15   1  21     7779.39     7501.95    254.27 o 
 -14   1  21      375.90      365.92     48.07 o 
 -13   1  21     9458.61     8793.82    176.55 o 
 -12   1  21     1847.47     1983.48    104.30 o 
 -11   1  21     8518.94     8063.53    167.56 o 
 -10   1  21       97.43       67.58     38.66 o 
  -9   1  21     8515.45     8372.89    197.88 o 
  -8   1  21     1216.59     1178.78    148.28 o 
  -7   1  21     8411.38     7946.85    522.00 o 
  -6   1  21     1413.99     1258.70    114.49 o 
  -5   1  21     8413.26     7709.13    250.33 o 
  -4   1  21      850.11      941.74    105.50 o 
  -3   1  21     6770.63     6522.43    235.55 o 
  -2   1  21      198.81      213.99     55.63 o 
  -1   1  21     5370.27     5167.58    170.89 o 
   0   1  21      658.02      788.69     86.07 o 
   1   1  21     3173.76     3565.02    152.47 o 
   2   1  21      159.14      208.61     64.65 o 
   3   1  21     3367.83     3302.03    156.59 o 
 -21   2  21      478.58      320.02    100.47 o 
 -20   2  21     2959.30     3365.15    204.44 o 
 -19   2  21       42.93       30.08     85.81 o 
 -18   2  21     4741.49     4435.97    217.36 o 
 -17   2  21      158.38       94.81     55.14 o 
 -16   2  21     7924.49     7459.88    263.59 o 
 -15   2  21       26.40      -41.83     41.83 o 
 -14   2  21    10912.76    10762.77    212.61 o 
 -13   2  21       66.12       67.28     35.50 o 
 -12   2  21     9329.01     9400.30    264.48 o 
 -11   2  21       22.05        1.68     31.00 o 
 -10   2  21     9540.71     8747.42    219.10 o 
  -9   2  21        9.82       57.64     50.20 o 
  -8   2  21     6613.73     6366.56    225.29 o 
  -7   2  21      151.20      177.07     69.23 o 
  -6   2  21    12239.30    11227.47    307.91 o 
  -5   2  21      151.83      204.06     64.23 o 
  -4   2  21     8575.32     8417.05    330.08 o 
  -3   2  21      699.65      695.15     79.70 o 
  -2   2  21     5758.35     5413.04    176.24 o 
  -1   2  21      410.65      281.16     62.62 o 
   0   2  21     4107.29     4165.11    163.10 o 
   1   2  21      176.06      170.99     59.02 o 
   2   2  21     2941.19     3013.74    148.12 o 
   3   2  21      424.87      497.54    108.69 o 
 -21   3  21       36.45       98.03     76.94 o 
 -20   3  21        7.82      -16.32     70.33 o 
 -19   3  21      113.07      121.50     72.60 o 
 -18   3  21       59.99       21.83     60.41 o 
 -17   3  21        2.06       30.16     92.26 o 
 -16   3  21      266.68      129.85     71.13 o 
 -15   3  21       81.54       44.53     80.16 o 
 -14   3  21       22.36       20.08     36.48 o 
 -13   3  21       70.49      104.94     37.21 o 
 -12   3  21        1.69       -6.34     31.23 o 
 -11   3  21       10.36       36.63     36.37 o 
 -10   3  21      265.84      217.70     55.75 o 
  -9   3  21       59.10       76.92     45.57 o 
  -8   3  21      142.26      160.74     48.34 o 
  -7   3  21       10.24      -27.29     36.58 o 
  -6   3  21       43.11      110.66     45.07 o 
  -5   3  21      104.71       74.26     55.96 o 
  -4   3  21       36.01       92.32     40.16 o 
  -3   3  21       56.13       11.40     50.81 o 
  -2   3  21       69.22       24.62     43.03 o 
  -1   3  21       71.46      112.91     54.39 o 
   0   3  21      106.28       51.58     48.83 o 
   1   3  21      170.71       75.54     57.15 o 
   2   3  21        2.55      -12.50     54.09 o 
   3   3  21        3.18       30.61     72.88 o 
 -20   4  21     5129.38     4760.44    255.60 o 
 -19   4  21       41.09       17.12     54.56 o 
 -18   4  21     4830.38     5069.73    197.12 o 
 -17   4  21       22.81      236.45     92.07 o 
 -16   4  21     4886.28     5061.61    187.85 o 
 -15   4  21      127.97       79.97     48.21 o 
 -14   4  21     3731.95     4346.61    141.10 o 
 -13   4  21       25.80       20.93     31.83 o 
 -12   4  21     7379.85     7309.86    337.51 o 
 -11   4  21      166.39      140.91     56.53 o 
 -10   4  21     7655.49     6874.22    195.61 o 
  -9   4  21      223.92      224.22     59.22 o 
  -8   4  21    12111.84    11264.04    260.94 o 
  -7   4  21      629.62      718.25     82.03 o 
  -6   4  21     4110.10     4276.54    203.17 o 
  -5   4  21      299.75      325.02     62.42 o 
  -4   4  21     4484.26     4604.56    295.60 o 
  -3   4  21      504.12      379.61     66.96 o 
  -2   4  21     3317.51     3628.74    154.08 o 
  -1   4  21      736.68      801.24    103.05 o 
   0   4  21     3198.65     3503.57    184.62 o 
   1   4  21      519.72      549.19     86.14 o 
   2   4  21     1709.93     1811.65    131.59 o 
 -19   5  21     3287.73     3665.64    187.61 o 
 -18   5  21      278.98      200.78     72.63 o 
 -17   5  21     3458.10     3778.83    173.50 o 
 -16   5  21       17.25       -3.74     50.27 o 
 -15   5  21     3107.88     3514.48    213.65 o 
 -14   5  21       63.87       38.42     43.32 o 
 -13   5  21     4892.40     4885.95    172.89 o 
 -12   5  21       63.15       71.83     52.11 o 
 -11   5  21     6661.51     6296.65    196.93 o 
 -10   5  21     1389.20     1073.75     96.21 o 
  -9   5  21     5617.60     5550.66    185.86 o 
  -8   5  21      225.95      244.36     63.73 o 
  -7   5  21     5371.45     5287.80    185.17 o 
  -6   5  21       59.19       80.67     51.74 o 
  -5   5  21     3015.91     3311.38    151.18 o 
  -4   5  21      282.58      180.90     58.89 o 
  -3   5  21     3442.82     3716.69    157.53 o 
  -2   5  21       50.36        4.11     44.02 o 
  -1   5  21     2963.40     2891.79    150.31 o 
   0   5  21      315.21      230.69     64.97 o 
   1   5  21     3461.30     3634.27    222.11 o 
 -18   6  21       34.95       77.97     75.40 o 
 -17   6  21       25.19       11.39     59.32 o 
 -16   6  21       61.41        5.59     57.53 o 
 -15   6  21       31.57       44.54     55.38 o 
 -14   6  21       77.51      -17.74     75.31 o 
 -13   6  21        6.82      -52.08     52.08 o 
 -12   6  21       54.64      -13.18     58.01 o 
 -11   6  21       30.91      -16.61     56.42 o 
 -10   6  21      123.98       95.27     61.53 o 
  -9   6  21      230.78      149.15     64.14 o 
  -8   6  21      871.00      888.41    100.00 o 
  -7   6  21        5.12       28.44     57.34 o 
  -6   6  21        0.24        8.85     51.62 o 
  -5   6  21        0.43      -15.10     44.04 o 
  -4   6  21      153.07       83.30     58.09 o 
  -3   6  21      188.26      192.93     64.01 o 
  -2   6  21      142.61      113.36     74.53 o 
  -1   6  21       21.53       51.32     52.23 o 
 -16   7  21       82.82       57.66     93.35 o 
 -15   7  21     3759.89     3158.00    315.86 o 
 -14   7  21       99.13      139.17     91.09 o 
 -13   7  21     3395.86     3250.68    176.02 o 
 -12   7  21       68.40      149.30     65.79 o 
 -11   7  21     3400.09     3428.62    212.83 o 
 -10   7  21      178.77      206.54     71.52 o 
  -9   7  21     4100.23     4315.67    187.14 o 
  -8   7  21      179.57       78.30     64.84 o 
  -7   7  21     2854.31     3023.27    265.95 o 
  -6   7  21       71.84       79.41     59.63 o 
  -5   7  21     4368.41     4422.00    189.68 o 
  -4   7  21      125.49      113.43     59.92 o 
  -3   7  21     2893.91     3056.63    170.19 o 
 -12   8  21     3078.09     3603.31    185.47 o 
 -11   8  21      136.11       84.63     69.79 o 
 -10   8  21     3291.97     3377.23    179.14 o 
  -9   8  21       12.37       -0.40     60.50 o 
  -8   8  21     2703.86     2838.01    170.31 o 
  -7   8  21      128.04      100.62     78.33 o 
  -6   8  21     3804.88     3801.89    193.22 o 
 -21   0  22      706.24      535.10    144.64 o 
 -20   0  22     6830.22     6844.75    396.41 o 
 -19   0  22      618.71      584.50    145.63 o 
 -18   0  22     9631.52    10469.00    475.77 o 
 -17   0  22     1654.17     1500.53    191.06 o 
 -16   0  22    15656.06    16826.67    592.44 o 
 -15   0  22     2392.80     2465.77    205.94 o 
 -14   0  22    17088.82    17523.57    385.02 o 
 -13   0  22      136.95      118.53     59.58 o 
 -12   0  22    24292.10    24108.39    501.76 o 
 -11   0  22     2647.88     2795.12    204.75 o 
 -10   0  22    21662.55    22305.20    443.14 o 
  -9   0  22     1279.34     1241.02    156.74 o 
  -8   0  22    30470.45    29536.85    792.03 o 
  -7   0  22      586.55      626.36    129.56 o 
  -6   0  22    21979.10    22746.66    677.15 o 
  -5   0  22        2.47        1.39     70.63 o 
  -4   0  22    20075.78    18714.49    608.90 o 
  -3   0  22      393.47      459.90    126.19 o 
  -2   0  22    17280.55    16999.68    591.64 o 
  -1   0  22       10.03      118.05     91.46 o 
   0   0  22    11592.80    11783.63    492.64 o 
   1   0  22        1.42       -8.53     92.46 o 
   2   0  22     6183.22     6280.29    367.44 o 
 -21   1  22      527.99      487.88    142.95 o 
 -20   1  22       30.46       12.40     58.02 o 
 -19   1  22      546.30      520.87    100.33 o 
 -18   1  22      959.49      980.14    121.24 o 
 -17   1  22      530.73      637.20     98.41 o 
 -16   1  22     1363.95     1136.36    318.93 o 
 -15   1  22      550.18      654.94     93.05 o 
 -14   1  22     1350.68     1325.63     76.96 o 
 -13   1  22       81.37       42.81     36.15 o 
 -12   1  22      225.35      116.64     73.25 o 
 -11   1  22     1160.20     1160.08    105.99 o 
 -10   1  22      371.16      285.33     71.25 o 
  -9   1  22       18.50       27.36     39.75 o 
  -8   1  22     1155.26     1373.67    121.20 o 
  -7   1  22     1744.54     1751.73    130.19 o 
  -6   1  22      397.79      409.56     83.54 o 
  -5   1  22       81.05      151.32     59.94 o 
  -4   1  22      614.49      644.60    106.25 o 
  -3   1  22      660.19      626.34    188.88 o 
  -2   1  22      752.93      843.33    111.63 o 
  -1   1  22       64.17      -28.14     53.23 o 
   0   1  22      493.07      492.55     98.28 o 
   1   1  22       39.67      107.03     73.01 o 
   2   1  22      116.18      309.46     90.76 o 
 -21   2  22      278.22      134.23     90.91 o 
 -20   2  22      541.63      681.28    147.51 o 
 -19   2  22      346.97      265.83     83.59 o 
 -18   2  22      948.53      659.30    159.81 o 
 -17   2  22      638.46      415.99     87.60 o 
 -16   2  22      279.91      251.43    170.73 o 
 -15   2  22      310.51      301.96     71.52 o 
 -14   2  22     1694.47     1991.39    106.30 o 
 -13   2  22      548.71      571.04     58.09 o 
 -12   2  22      744.24      888.24     67.80 o 
 -11   2  22      495.29      519.66     66.67 o 
 -10   2  22     1455.63     1564.40     96.40 o 
  -9   2  22      499.62      470.86     83.11 o 
  -8   2  22      399.93      510.29     84.74 o 
  -7   2  22      642.64      593.49     94.99 o 
  -6   2  22     1224.82     1118.16    115.72 o 
  -5   2  22      295.31      296.55     75.09 o 
  -4   2  22      626.82      590.53    123.01 o 
  -3   2  22       63.23      -45.29     50.39 o 
  -2   2  22      233.25      308.55     74.92 o 
  -1   2  22      282.69      199.19     63.27 o 
   0   2  22      130.83      152.51     56.48 o 
   1   2  22      234.73      352.06     75.53 o 
   2   2  22      417.55      433.63     80.53 o 
 -21   3  22     4308.43     4943.08    265.75 o 
 -20   3  22      390.25      296.38     88.92 o 
 -19   3  22     6286.22     6711.31    294.83 o 
 -18   3  22     1818.67     1736.49    181.34 o 
 -17   3  22     9153.32     9251.20    313.82 o 
 -16   3  22      647.15      610.84    211.40 o 
 -15   3  22    13750.08    13942.42    589.76 o 
 -14   3  22     1205.43     1193.08     78.41 o 
 -13   3  22    16403.39    17040.66    320.81 o 
 -12   3  22      144.58      150.36     58.93 o 
 -11   3  22    11450.53    11677.73    255.83 o 
 -10   3  22       37.37       82.90     57.93 o 
  -9   3  22    17814.21    17962.71    412.09 o 
  -8   3  22      779.37      956.79     84.95 o 
  -7   3  22    11951.58    12495.88    273.08 o 
  -6   3  22       68.88       34.79     45.89 o 
  -5   3  22    16007.07    15738.28    396.46 o 
  -4   3  22       86.14       67.25     42.05 o 
  -3   3  22    10939.52    10840.95    262.74 o 
  -2   3  22       10.33       49.32     48.35 o 
  -1   3  22    11554.79    11280.52    278.15 o 
   0   3  22      207.23       99.56     57.83 o 
   1   3  22     7384.70     7335.30    232.68 o 
   2   3  22       46.56      127.70     63.62 o 
 -20   4  22      263.81      456.17    119.44 o 
 -19   4  22      114.24       40.20     77.87 o 
 -18   4  22      625.05      708.67    117.92 o 
 -17   4  22      492.60      279.68    102.38 o 
 -16   4  22      387.27      395.57     71.09 o 
 -15   4  22      814.56      602.51    101.19 o 
 -14   4  22     1402.03     1531.99     82.02 o 
 -13   4  22      421.98      335.61     57.22 o 
 -12   4  22      377.02      462.80     72.07 o 
 -11   4  22      982.97      936.98    131.57 o 
 -10   4  22      214.10      270.06     64.82 o 
  -9   4  22     2362.48     2331.38    167.17 o 
  -8   4  22       43.61       -7.33     44.74 o 
  -7   4  22      765.23      628.36     94.37 o 
  -6   4  22      125.41      193.38     71.71 o 
  -5   4  22      669.15      739.74     89.25 o 
  -4   4  22       22.08       34.23     46.31 o 
  -3   4  22      658.71      644.64     83.00 o 
  -2   4  22       65.69      -19.60     45.48 o 
  -1   4  22      212.44      179.51     60.05 o 
   0   4  22        9.59       25.22     42.06 o 
   1   4  22      211.82      443.18     81.83 o 
 -19   5  22      413.44      673.42    106.77 o 
 -18   5  22      782.51      674.63    103.10 o 
 -17   5  22      120.62      202.75     67.79 o 
 -16   5  22     1388.92     1315.81    114.94 o 
 -15   5  22       34.64       65.79     69.32 o 
 -14   5  22      698.99      598.40    146.56 o 
 -13   5  22       15.16       22.90     56.83 o 
 -12   5  22      414.55      322.49     70.84 o 
 -11   5  22      807.92      839.61     93.70 o 
 -10   5  22     1086.14     1197.63    104.24 o 
  -9   5  22       32.85       62.52     54.23 o 
  -8   5  22     1870.68     1867.18    122.31 o 
  -7   5  22      111.76      115.81     55.90 o 
  -6   5  22      336.24      199.52     71.38 o 
  -5   5  22       89.59      -11.82     41.73 o 
  -4   5  22      467.85      434.56     73.89 o 
  -3   5  22        6.09      104.32     54.35 o 
  -2   5  22      518.19      486.86     80.26 o 
  -1   5  22        4.16       86.67     53.03 o 
   0   5  22      143.67      182.57    104.29 o 
 -17   6  22      400.39      360.23     96.36 o 
 -16   6  22     7088.94     7460.97    310.25 o 
 -15   6  22      860.25      910.45    132.06 o 
 -14   6  22     5879.86     5716.21    249.93 o 
 -13   6  22      402.99      403.05     82.12 o 
 -12   6  22     8182.10     7941.04    236.97 o 
 -11   6  22     1004.30     1071.49    145.65 o 
 -10   6  22    10724.16    10787.70    278.37 o 
  -9   6  22      356.42      311.33     75.94 o 
  -8   6  22    11075.13    10925.73    409.51 o 
  -7   6  22      538.12      431.69     80.90 o 
  -6   6  22     7704.68     7928.32    243.45 o 
  -5   6  22        1.12       37.84     54.15 o 
  -4   6  22     6880.88     7449.64    238.67 o 
  -3   6  22       34.46       28.33     82.69 o 
  -2   6  22     7281.84     7584.35    247.41 o 
 -15   7  22      158.52      362.29    163.49 o 
 -14   7  22      109.97      -77.87     77.87 o 
 -13   7  22      266.23      335.98     85.90 o 
 -12   7  22      164.80      114.68     93.81 o 
 -11   7  22      972.84     1020.86    111.45 o 
 -10   7  22       55.70       63.44     66.56 o 
  -9   7  22      611.64      745.06     99.94 o 
  -8   7  22      501.07      325.92     82.59 o 
  -7   7  22      424.13      382.17    124.78 o 
  -6   7  22      445.04      437.48     84.05 o 
  -5   7  22       78.79      115.58     67.90 o 
  -4   7  22      219.66       80.98     84.56 o 
 -21   1  23     3214.11     2858.25    225.88 o 
 -20   1  23      429.45      422.49     95.12 o 
 -19   1  23     4630.54     4420.83    222.01 o 
 -18   1  23      362.83      360.96     96.92 o 
 -17   1  23     6818.90     6891.55    259.04 o 
 -16   1  23      860.55      810.78    104.51 o 
 -15   1  23     8877.05     9381.51    290.61 o 
 -14   1  23       75.10      112.89     40.13 o 
 -13   1  23    10480.33    10293.29    201.69 o 
 -12   1  23      228.49      154.17     73.16 o 
 -11   1  23     7603.38     7278.36    199.94 o 
 -10   1  23      433.65      553.91     69.51 o 
  -9   1  23     8507.19     7978.34    258.06 o 
  -8   1  23       54.14      -38.62     56.13 o 
  -7   1  23     7892.17     7981.33    265.71 o 
  -6   1  23       88.84       80.90     57.74 o 
  -5   1  23     6267.04     6291.38    271.52 o 
  -4   1  23       80.90       22.51     88.09 o 
  -3   1  23     4259.73     4151.48    199.42 o 
  -2   1  23        0.31      -23.52     56.67 o 
  -1   1  23     3381.17     3701.35    191.57 o 
   0   1  23        9.21       81.44     62.97 o 
   1   1  23     2401.08     2451.87    176.41 o 
 -21   2  23      207.11       94.86     83.80 o 
 -20   2  23     2761.24     3090.38    202.36 o 
 -19   2  23      570.01      556.72    103.48 o 
 -18   2  23     3869.11     3890.20    202.25 o 
 -17   2  23       45.81       34.12     59.17 o 
 -16   2  23     7203.28     6262.16    243.82 o 
 -15   2  23       67.44       35.39     44.89 o 
 -14   2  23     6741.67     6758.68    163.30 o 
 -13   2  23      233.37      307.12     55.62 o 
 -12   2  23     6391.98     5800.86    175.17 o 
 -11   2  23      411.79      404.71     63.43 o 
 -10   2  23     6941.11     6695.73    186.46 o 
  -9   2  23      412.55      347.37     80.63 o 
  -8   2  23     7215.92     7055.63    250.14 o 
  -7   2  23       20.26      -62.50     62.50 o 
  -6   2  23     8993.04     8600.16    282.49 o 
  -5   2  23       22.16        8.07     54.47 o 
  -4   2  23     6865.86     6810.11    254.94 o 
  -3   2  23       58.48      -21.71     52.26 o 
  -2   2  23     4197.11     4468.88    212.58 o 
  -1   2  23      157.90      115.72     67.34 o 
   0   2  23     2627.99     3113.98    190.74 o 
   1   2  23       22.87       56.83     71.82 o 
 -20   3  23        6.43       19.68     70.41 o 
 -19   3  23      252.91      118.62     78.45 o 
 -18   3  23        1.29      -27.29     56.06 o 
 -17   3  23       17.77       59.18     55.58 o 
 -16   3  23      287.59      259.86     76.04 o 
 -15   3  23        1.46       24.39     94.74 o 
 -14   3  23        9.98       28.30     37.97 o 
 -13   3  23       21.45      -37.13     41.09 o 
 -12   3  23        7.27       27.87     44.11 o 
 -11   3  23      435.62      497.63     71.77 o 
 -10   3  23        0.24      -45.91     56.88 o 
  -9   3  23       36.88       74.44     61.17 o 
  -8   3  23        0.91       35.95     61.01 o 
  -7   3  23       16.58      -54.86     54.86 o 
  -6   3  23      122.73      110.43     68.84 o 
  -5   3  23       10.08       16.39     49.61 o 
  -4   3  23       15.94       33.42     54.06 o 
  -3   3  23        0.04       21.10     54.16 o 
  -2   3  23        4.51       62.79     61.83 o 
  -1   3  23        1.19       22.71     53.20 o 
   0   3  23      222.07      143.38     60.94 o 
 -20   4  23     3348.18     3262.09    296.32 o 
 -19   4  23        6.58       42.82     72.21 o 
 -18   4  23     2607.45     3152.80    361.49 o 
 -17   4  23      193.64       90.87     79.26 o 
 -16   4  23     3082.47     2950.86    185.02 o 
 -15   4  23      252.28      189.78     61.18 o 
 -14   4  23     3267.60     3836.89    153.50 o 
 -13   4  23      832.46      640.40     89.92 o 
 -12   4  23     7798.84     7496.11    259.09 o 
 -11   4  23       40.54       17.79     46.09 o 
 -10   4  23     7352.38     6659.22    616.05 o 
  -9   4  23        9.57       24.38     45.23 o 
  -8   4  23     7219.91     6522.48    207.37 o 
  -7   4  23       90.11       36.49     61.12 o 
  -6   4  23     3137.13     3202.03    167.18 o 
  -5   4  23      162.85      202.97     89.27 o 
  -4   4  23     3436.90     3536.24    157.00 o 
  -3   4  23        1.11       18.75     45.24 o 
  -2   4  23     3652.30     3567.74    160.16 o 
  -1   4  23        1.72       46.05     51.80 o 
   0   4  23     3614.34     3496.89    183.51 o 
 -18   5  23       19.46       81.93    109.72 o 
 -17   5  23     2294.76     2487.09    150.83 o 
 -16   5  23      184.63      280.98     81.29 o 
 -15   5  23     2677.30     2851.64    155.30 o 
 -14   5  23        2.47      -41.27     41.27 o 
 -13   5  23     3098.34     3054.74    146.80 o 
 -12   5  23       31.30      -48.98     51.98 o 
 -11   5  23     6893.26     6583.54    207.67 o 
 -10   5  23       67.11        3.05     54.00 o 
  -9   5  23     3914.44     4356.46    172.67 o 
  -8   5  23       22.85       44.15     52.54 o 
  -7   5  23     2741.55     2820.05    147.04 o 
  -6   5  23      125.98      149.27     59.35 o 
  -5   5  23     3983.19     4100.79    172.35 o 
  -4   5  23        0.78       -4.23     58.94 o 
  -3   5  23     3914.64     3701.50    168.39 o 
  -2   5  23       12.42       34.41     56.10 o 
  -1   5  23     3028.30     3320.73    172.51 o 
 -17   6  23       58.06       -7.39     62.54 o 
 -16   6  23       54.46       88.73     96.72 o 
 -15   6  23       76.67       77.04     57.45 o 
 -14   6  23       11.33      -26.05     74.41 o 
 -13   6  23      118.49       12.05     59.63 o 
 -12   6  23      155.01       38.33     60.87 o 
 -11   6  23        0.51       22.59     55.32 o 
 -10   6  23      135.08      104.87     76.16 o 
  -9   6  23        2.69      -12.68     57.69 o 
  -8   6  23       81.10       95.19     65.40 o 
  -7   6  23        2.29       67.08     61.06 o 
  -6   6  23       42.88       86.82     56.90 o 
  -5   6  23        0.18       -5.77     52.11 o 
  -4   6  23       61.36       11.91     53.83 o 
  -3   6  23       72.04       62.84     60.68 o 
 -14   7  23       43.29       35.51    156.94 o 
 -13   7  23     2448.03     2865.12    189.11 o 
 -12   7  23      123.90       -4.39     63.38 o 
 -11   7  23      920.16     1189.81    119.29 o 
 -10   7  23       13.07       14.93     60.95 o 
  -9   7  23     2771.31     3044.21    171.34 o 
  -8   7  23      131.48      -42.98     61.41 o 
  -7   7  23     3169.26     3455.39    262.30 o 
  -6   7  23        9.62      -43.00     75.40 o 
 -21   0  24     1008.81     1059.28    197.61 o 
 -20   0  24     1383.15     1452.12    215.27 o 
 -19   0  24      104.97       68.25     92.06 o 
 -18   0  24     1493.75     2192.96    233.72 o 
 -17   0  24      628.19      634.70    143.25 o 
 -16   0  24     1676.13     2414.18    219.83 o 
 -15   0  24       39.42      130.55     81.35 o 
 -14   0  24     5066.55     4826.83    196.70 o 
 -13   0  24       40.09       16.34     49.78 o 
 -12   0  24     3773.29     3248.91    469.82 o 
 -11   0  24     1479.85     1145.59    162.89 o 
 -10   0  24     1159.14     1232.88    164.28 o 
  -9   0  24       41.76       11.51     82.73 o 
  -8   0  24     1753.53     1805.88    192.85 o 
  -7   0  24       56.87       20.04     87.30 o 
  -6   0  24     3520.59     3447.28    252.97 o 
  -5   0  24       97.46      145.43     85.12 o 
  -4   0  24      351.12      650.77    142.85 o 
  -3   0  24      856.17     1057.50    174.79 o 
  -2   0  24     2248.99     2303.08    238.88 o 
  -1   0  24      194.86      351.77    129.95 o 
   0   0  24     1434.33     1589.42    214.67 o 
 -21   1  24     2172.74     1795.09    172.80 o 
 -20   1  24     1050.44      892.53    125.03 o 
 -19   1  24     2917.83     2651.18    180.77 o 
 -18   1  24      527.11      449.64    209.51 o 
 -17   1  24     4990.29     5195.90    228.04 o 
 -16   1  24      709.90      807.21    236.00 o 
 -15   1  24     5090.49     5000.17    212.22 o 
 -14   1  24      500.25      566.70     60.22 o 
 -13   1  24     7153.06     7408.14    199.21 o 
 -12   1  24     1021.36      925.76    165.17 o 
 -11   1  24     8922.58     7697.34    513.79 o 
 -10   1  24      989.85     1068.09    113.40 o 
  -9   1  24     7561.67     7181.25    250.07 o 
  -8   1  24       10.18       58.26     63.27 o 
  -7   1  24     5822.02     5429.44    222.60 o 
  -6   1  24       30.33       -9.28     56.98 o 
  -5   1  24     4133.28     4335.48    204.75 o 
  -4   1  24       10.51      -45.83     52.57 o 
  -3   1  24     5007.35     5147.67    228.46 o 
  -2   1  24       69.16       87.86     67.32 o 
  -1   1  24     5063.48     5629.66    439.86 o 
   0   1  24        7.82       28.34     68.04 o 
 -21   2  24      163.61      137.15     86.35 o 
 -20   2  24     3324.46     2921.15    198.23 o 
 -19   2  24      554.73      434.06     98.28 o 
 -18   2  24     4496.65     4279.23    233.52 o 
 -17   2  24      902.46      772.50    111.51 o 
 -16   2  24     4113.43     4120.60    327.66 o 
 -15   2  24      755.56      818.79     82.81 o 
 -14   2  24     4111.95     4123.44    269.53 o 
 -13   2  24      530.28      627.62     74.66 o 
 -12   2  24     3150.20     3640.65    143.19 o 
 -11   2  24      105.17      159.98     58.56 o 
 -10   2  24     6903.00     6240.18    232.88 o 
  -9   2  24      694.20      851.16    231.34 o 
  -8   2  24     5555.67     5648.00    226.83 o 
  -7   2  24      196.12      105.98     69.92 o 
  -6   2  24     3742.42     3964.75    196.81 o 
  -5   2  24      294.96      325.46     82.02 o 
  -4   2  24     6328.07     5828.07    240.32 o 
  -3   2  24       71.97       22.04     65.56 o 
  -2   2  24     3544.98     3830.91    204.87 o 
  -1   2  24       31.89      146.67     67.49 o 
   0   2  24     2808.69     2311.91    175.06 o 
 -20   3  24       82.62       74.93     77.94 o 
 -19   3  24     1782.29     2234.90    176.90 o 
 -18   3  24      308.49      190.98     80.71 o 
 -17   3  24     2595.95     2697.04    588.07 o 
 -16   3  24        7.11       15.34     62.40 o 
 -15   3  24     2258.72     2329.38    126.08 o 
 -14   3  24      551.90      647.55     78.28 o 
 -13   3  24     2317.49     2633.29    129.39 o 
 -12   3  24       55.60       32.18     74.86 o 
 -11   3  24     1440.41     1496.13    114.05 o 
 -10   3  24      200.88      259.59    126.09 o 
  -9   3  24     2504.00     2841.12    172.08 o 
  -8   3  24      388.67      252.00     99.60 o 
  -7   3  24     2466.90     2889.05    177.56 o 
  -6   3  24      530.06      719.44    108.58 o 
  -5   3  24     2429.82     2234.59    426.37 o 
  -4   3  24       13.64       51.39     61.30 o 
  -3   3  24     1127.59     1315.92    140.36 o 
  -2   3  24       65.86       83.85     69.37 o 
  -1   3  24      215.35      407.40     79.64 o 
 -19   4  24      678.21      613.28    174.30 o 
 -18   4  24     4370.38     3874.49    217.89 o 
 -17   4  24      630.21      582.39    110.79 o 
 -16   4  24     5227.94     5415.57    274.69 o 
 -15   4  24      441.57      411.85    153.47 o 
 -14   4  24     4972.68     4935.25    175.60 o 
 -13   4  24      639.00      604.34     81.66 o 
 -12   4  24     5473.46     5829.88    234.22 o 
 -11   4  24       65.19      108.49    131.74 o 
 -10   4  24     8365.86     7954.23    278.35 o 
  -9   4  24      336.66      424.75     95.52 o 
  -8   4  24     6836.04     6837.82    262.55 o 
  -7   4  24      386.68      231.38     84.66 o 
  -6   4  24     6060.40     5594.13    242.99 o 
  -5   4  24       10.52       89.91     63.91 o 
  -4   4  24     7375.08     7386.03    285.78 o 
  -3   4  24        1.66       95.64     70.46 o 
  -2   4  24     4305.21     3945.99    212.94 o 
  -1   4  24       15.13       54.10    121.52 o 
 -18   5  24      374.29      479.92    108.12 o 
 -17   5  24     3252.42     3145.11    292.65 o 
 -16   5  24      649.34      571.60    155.15 o 
 -15   5  24     3883.10     4358.72    342.94 o 
 -14   5  24      524.89      500.73     82.67 o 
 -13   5  24     4173.74     4312.95    174.62 o 
 -12   5  24       98.50       80.69     63.76 o 
 -11   5  24     5879.74     6010.71    205.19 o 
 -10   5  24       21.97        1.42     52.87 o 
  -9   5  24     3512.42     3462.97    160.25 o 
  -8   5  24       42.99      130.32     80.66 o 
  -7   5  24     2931.87     3272.21    160.59 o 
  -6   5  24       96.26       59.30     53.44 o 
  -5   5  24     2333.08     2319.71    245.22 o 
  -4   5  24        2.50       27.96     51.86 o 
  -3   5  24     3104.21     3379.92    172.21 o 
 -16   6  24      991.19     1066.09    144.06 o 
 -15   6  24      267.82      201.05     76.84 o 
 -14   6  24     2236.00     2465.26    148.05 o 
 -13   6  24      394.72      450.53    110.17 o 
 -12   6  24     2505.34     2373.70    145.56 o 
 -11   6  24      267.53      242.59     87.06 o 
 -10   6  24     3248.70     3712.78    173.12 o 
  -9   6  24       75.07       44.58     58.29 o 
  -8   6  24     2110.00     2326.34    148.44 o 
  -7   6  24       69.92       91.72     66.14 o 
  -6   6  24     2550.03     2711.78    249.62 o 
  -5   6  24       66.42       -7.74     56.18 o 
 -13   7  24     3271.71     3423.85    224.32 o 
 -12   7  24      155.34      131.48     77.60 o 
 -11   7  24     3375.41     3382.25    179.37 o 
 -10   7  24      162.63      226.78     85.34 o 
  -9   7  24     2695.65     2860.19    170.83 o 
  -8   7  24       21.50       -9.89     77.59 o 
 -21   1  25     1741.98     1705.71    170.59 o 
 -20   1  25      851.81      977.45    131.32 o 
 -19   1  25     3151.60     2878.21    188.90 o 
 -18   1  25     1066.20     1007.63    123.40 o 
 -17   1  25     2583.32     2713.99    249.30 o 
 -16   1  25      932.07      956.84    113.92 o 
 -15   1  25     4757.64     4971.12    145.43 o 
 -14   1  25      771.93      784.03     75.69 o 
 -13   1  25     3897.85     4198.94    153.82 o 
 -12   1  25     1439.55     1737.97    173.41 o 
 -11   1  25     4743.52     5154.83    212.07 o 
 -10   1  25     1541.26     1735.40    140.15 o 
  -9   1  25     3837.61     3990.63    192.82 o 
  -8   1  25      826.19      829.63    115.11 o 
  -7   1  25     5647.21     6127.24    244.24 o 
  -6   1  25      578.06      741.18    108.48 o 
  -5   1  25     3748.79     3843.41    269.23 o 
  -4   1  25     1144.87     1152.56    131.68 o 
  -3   1  25     3391.23     3444.97    221.62 o 
  -2   1  25      311.70      408.86     96.19 o 
  -1   1  25     2330.73     2455.99    270.72 o 
 -20   2  25     1868.02     2032.71    184.71 o 
 -19   2  25     1004.69     1044.28    134.39 o 
 -18   2  25     3086.77     3163.58    194.73 o 
 -17   2  25      584.44      488.60     94.34 o 
 -16   2  25     4241.89     4273.97    205.57 o 
 -15   2  25      954.84      995.84     91.00 o 
 -14   2  25     4148.09     4266.50    156.02 o 
 -13   2  25     1267.34     1259.67     97.86 o 
 -12   2  25     4368.19     4447.70    160.29 o 
 -11   2  25     1415.29     1427.08    102.79 o 
 -10   2  25     5324.13     5202.77    486.39 o 
  -9   2  25      863.43      802.63    176.68 o 
  -8   2  25     7066.66     6748.03    487.48 o 
  -7   2  25      227.74      148.19     74.42 o 
  -6   2  25     4729.86     4096.01    204.62 o 
  -5   2  25      115.41      156.35     80.55 o 
  -4   2  25     4322.98     4600.41    378.16 o 
  -3   2  25      119.08      159.99     71.59 o 
  -2   2  25     2481.96     2793.52    185.90 o 
  -1   2  25      307.51      235.02     85.31 o 
 -20   3  25       23.88       45.99     74.97 o 
 -19   3  25       93.78       18.52     77.28 o 
 -18   3  25        0.01       57.01     65.67 o 
 -17   3  25      145.57      137.20     69.39 o 
 -16   3  25      122.85      102.48    133.23 o 
 -15   3  25       14.81      -55.17     90.37 o 
 -14   3  25       11.87       10.15     49.13 o 
 -13   3  25        6.96       28.93     54.34 o 
 -12   3  25       12.37       13.75     45.72 o 
 -11   3  25       96.91       63.70     53.02 o 
 -10   3  25        0.24       47.72     61.86 o 
  -9   3  25      240.45      241.17     80.88 o 
  -8   3  25       35.95       38.29     61.74 o 
  -7   3  25       21.60       27.60     66.60 o 
  -6   3  25       53.58      149.48     89.88 o 
  -5   3  25        1.07       25.45     93.35 o 
  -4   3  25       12.64       -6.08     53.70 o 
  -3   3  25       25.21        1.18     58.85 o 
  -2   3  25       27.59      -12.21     71.52 o 
 -19   4  25      629.81      737.65    222.41 o 
 -18   4  25     1965.91     2257.53    293.84 o 
 -17   4  25      566.66      631.07    113.04 o 
 -16   4  25     2181.08     2598.70    261.50 o 
 -15   4  25     1409.72     1306.82    203.17 o 
 -14   4  25     2854.60     2942.99    163.50 o 
 -13   4  25      444.65      404.37     76.98 o 
 -12   4  25     5921.18     5914.95    238.85 o 
 -11   4  25      153.87      388.77    120.03 o 
 -10   4  25     3742.64     3576.53    245.92 o 
  -9   4  25      131.65      225.85    145.53 o 
  -8   4  25     2039.54     2276.91    168.73 o 
  -7   4  25      847.33      866.02    303.16 o 
  -6   4  25     2346.48     2711.90    410.70 o 
  -5   4  25      250.44      503.81    103.24 o 
  -4   4  25     3256.97     3345.34    205.97 o 
  -3   4  25      159.77      138.31     83.13 o 
 -18   5  25      583.87      788.86    179.56 o 
 -17   5  25     3204.08     3378.43    316.26 o 
 -16   5  25     1105.97     1266.22    203.56 o 
 -15   5  25     4384.88     4584.49    225.37 o 
 -14   5  25      521.85      623.31     89.13 o 
 -13   5  25     3275.86     3031.43    186.92 o 
 -12   5  25      826.00      937.63    272.51 o 
 -11   5  25     4028.34     4221.62    213.38 o 
 -10   5  25      315.84      445.91    100.09 o 
  -9   5  25     4899.75     4905.60    235.33 o 
  -8   5  25      997.44      966.70    130.79 o 
  -7   5  25     1903.98     2123.90    171.36 o 
  -6   5  25      360.97      375.24     76.95 o 
  -5   5  25     2473.59     2610.25    153.23 o 
  -4   5  25      378.64      266.25     77.68 o 
 -15   6  25       36.59       38.07     86.12 o 
 -14   6  25       63.19        6.52     64.44 o 
 -13   6  25        0.02      -14.97     62.19 o 
 -12   6  25      259.88      110.17     72.19 o 
 -11   6  25        0.06       36.23     63.68 o 
 -10   6  25       47.55       -8.89     63.14 o 
  -9   6  25       52.99       22.87     98.69 o 
  -8   6  25       68.61       58.16     70.13 o 
  -7   6  25        6.04        1.89     62.34 o 
  -6   6  25        0.79       13.97     55.71 o 
 -21   0  26     2777.63     2240.98    263.48 o 
 -20   0  26     6270.77     6120.38    384.51 o 
 -19   0  26     1959.96     2095.94    237.49 o 
 -18   0  26     7586.11     7564.76    408.71 o 
 -17   0  26      676.22      784.49    160.91 o 
 -16   0  26     9087.50     9037.71    419.63 o 
 -15   0  26     1082.06     1266.51    126.19 o 
 -14   0  26     7002.04     6966.53    247.41 o 
 -13   0  26     1602.81     1675.92    189.87 o 
 -12   0  26     8508.62     8326.24    389.07 o 
 -11   0  26     4302.89     4585.92    292.84 o 
 -10   0  26     9399.91     9573.01    428.35 o 
  -9   0  26      579.09      756.71    157.33 o 
  -8   0  26     5668.73     5724.16    334.91 o 
  -7   0  26     1045.98     1188.44    183.72 o 
  -6   0  26     6399.74     5825.75    349.39 o 
  -5   0  26      524.05      416.85    125.99 o 
  -4   0  26     5390.80     5643.02    357.52 o 
  -3   0  26      725.44      806.91    168.64 o 
  -2   0  26     6125.69     5194.03    352.17 o 
 -20   1  26     1066.28     1004.70    138.58 o 
 -19   1  26       10.54       25.90     62.83 o 
 -18   1  26      111.82      225.16    160.51 o 
 -17   1  26      231.22      232.43     79.60 o 
 -16   1  26      479.53      437.00    100.69 o 
 -15   1  26       19.33       84.09     46.13 o 
 -14   1  26      516.00      532.01     76.46 o 
 -13   1  26     1174.24      913.75     87.96 o 
 -12   1  26     1626.20     1502.78    132.92 o 
 -11   1  26       24.09       44.35     67.28 o 
 -10   1  26     1292.65     1331.23    131.05 o 
  -9   1  26      255.97      307.10     84.30 o 
  -8   1  26      408.52      514.82     99.92 o 
  -7   1  26      233.91      245.01     85.97 o 
  -6   1  26      441.39      418.50     94.45 o 
  -5   1  26      277.26      322.45     86.14 o 
  -4   1  26      560.22      667.49    110.43 o 
  -3   1  26      134.39      170.05     73.32 o 
  -2   1  26     1025.99      941.43    156.84 o 
 -20   2  26        3.29       -0.66     74.56 o 
 -19   2  26      259.18      267.67     87.29 o 
 -18   2  26      349.98      248.97     80.28 o 
 -17   2  26     2052.18     1881.10    152.99 o 
 -16   2  26       11.23      -16.92     60.24 o 
 -15   2  26      928.06      787.55     86.49 o 
 -14   2  26      184.90      169.46     57.64 o 
 -13   2  26     1250.01     1255.54    101.06 o 
 -12   2  26       11.86       84.42     54.27 o 
 -11   2  26      334.45      479.43     94.56 o 
 -10   2  26       28.82        1.02     63.52 o 
  -9   2  26     2072.17     2046.04    156.13 o 
  -8   2  26      215.63      296.68    144.54 o 
  -7   2  26      738.36      802.52    240.27 o 
  -6   2  26        4.75        2.07    106.25 o 
  -5   2  26     1944.66     1898.42    182.93 o 
  -4   2  26       73.67      109.87     70.51 o 
  -3   2  26      604.91      608.92    109.67 o 
  -2   2  26       50.30       41.46     74.83 o 
 -19   3  26     7363.89     7543.92    360.10 o 
 -18   3  26     1943.60     2028.41    210.41 o 
 -17   3  26     8868.13     8442.85    306.88 o 
 -16   3  26     1439.83     1697.15    215.67 o 
 -15   3  26     9279.11     9618.18    311.65 o 
 -14   3  26     1611.04     1786.44    123.93 o 
 -13   3  26    11510.58    11988.16    319.44 o 
 -12   3  26      470.72      546.64     81.89 o 
 -11   3  26    15962.07    15460.98    326.60 o 
 -10   3  26      284.27      351.26    123.90 o 
  -9   3  26    14094.30    13779.55    386.55 o 
  -8   3  26      271.98      323.71     91.24 o 
  -7   3  26     9902.83     9713.69    328.15 o 
  -6   3  26      151.83      236.97     79.00 o 
  -5   3  26     9864.62    10066.14    799.57 o 
  -4   3  26        8.32       84.15     94.24 o 
  -3   3  26     7187.35     7315.22    300.42 o 
 -18   4  26      209.36       39.28    110.71 o 
 -17   4  26     1058.60      973.37    189.67 o 
 -16   4  26       76.10      115.87     95.23 o 
 -15   4  26      666.46      580.76    105.93 o 
 -14   4  26       27.77       18.17     56.29 o 
 -13   4  26     1113.79     1043.48    104.42 o 
 -12   4  26       23.28       48.31     56.55 o 
 -11   4  26      501.52      551.54    104.83 o 
 -10   4  26       90.16       83.37     77.50 o 
  -9   4  26     1844.12     1743.29    194.34 o 
  -8   4  26       25.62      -17.06     68.53 o 
  -7   4  26      932.25     1122.01    139.38 o 
  -6   4  26        7.34       74.81     65.99 o 
  -5   4  26     1357.93     1245.91    147.91 o 
  -4   4  26       24.37       89.70     77.80 o 
 -17   5  26      113.96       39.09    115.87 o 
 -16   5  26      370.20      242.05    129.56 o 
 -15   5  26       17.56      139.16     79.60 o 
 -14   5  26      212.66       68.48     66.82 o 
 -13   5  26        4.78      -17.98     73.80 o 
 -12   5  26      337.19      413.88    104.80 o 
 -11   5  26       66.51       24.00     75.29 o 
 -10   5  26      615.62      527.91    111.33 o 
  -9   5  26        3.09      110.11     85.16 o 
  -8   5  26      917.04      837.43    130.40 o 
  -7   5  26       23.19       -6.29     76.38 o 
  -6   5  26      698.69      819.58    132.29 o 
 -14   6  26     4144.87     4319.19    228.44 o 
 -13   6  26      920.62     1183.90    142.88 o 
 -12   6  26     4842.03     4761.70    243.30 o 
 -11   6  26      515.93      647.23    219.04 o 
 -10   6  26     4671.75     4843.15    254.60 o 
  -9   6  26      599.67      716.87    142.64 o 
 -20   1  27     1632.75     1608.93    160.40 o 
 -19   1  27      851.83      835.23    123.60 o 
 -18   1  27     1960.38     2249.08    167.41 o 
 -17   1  27      944.27     1074.96    129.09 o 
 -16   1  27     1872.05     1700.05    288.68 o 
 -15   1  27     2019.10     2026.33    119.31 o 
 -14   1  27     2280.06     2377.33    127.77 o 
 -13   1  27     1203.28     1537.10    230.74 o 
 -12   1  27     2673.57     2456.23    273.60 o 
 -11   1  27     1852.02     2045.53    155.10 o 
 -10   1  27     2178.23     2028.75    246.02 o 
  -9   1  27     2153.66     2386.95    168.21 o 
  -8   1  27     1387.40     1423.31    142.86 o 
  -7   1  27     2235.50     2370.19    174.88 o 
  -6   1  27     1207.73     1391.53    142.61 o 
  -5   1  27     1359.71     1442.39    143.80 o 
  -4   1  27      880.66     1076.23    196.72 o 
  -3   1  27     2182.26     2176.52    179.44 o 
 -20   2  27     2290.85     2471.39    211.10 o 
 -19   2  27     1283.68     1159.16    140.74 o 
 -18   2  27     3083.76     3283.93    194.36 o 
 -17   2  27     1482.36     1552.13    144.40 o 
 -16   2  27     2505.76     2518.74    251.38 o 
 -15   2  27     1466.35     1632.61    113.38 o 
 -14   2  27     4016.90     4098.53    162.78 o 
 -13   2  27     2166.12     2121.93    126.22 o 
 -12   2  27     4572.59     4381.20    212.82 o 
 -11   2  27     1467.81     1786.58    153.44 o 
 -10   2  27     3797.27     3739.41    200.89 o 
  -9   2  27     1156.15     1068.00    180.85 o 
  -8   2  27     2608.73     2621.70    183.01 o 
  -7   2  27      920.09     1006.15    131.39 o 
  -6   2  27     2701.13     2650.38    257.33 o 
  -5   2  27      758.17      968.49    130.26 o 
  -4   2  27     1717.01     1728.08    166.46 o 
 -19   3  27        8.77        0.32     75.67 o 
 -18   3  27        2.04        8.53     99.80 o 
 -17   3  27        2.96      129.95    103.96 o 
 -16   3  27       17.42       61.70     92.85 o 
 -15   3  27        1.85      -51.83     51.83 o 
 -14   3  27        2.32      -53.59     53.59 o 
 -13   3  27        0.13      -30.66     49.17 o 
 -12   3  27       16.86       25.68     56.69 o 
 -11   3  27       23.12       -8.63     97.02 o 
 -10   3  27        6.28       18.13     71.81 o 
  -9   3  27        6.71      -46.76     67.46 o 
  -8   3  27        5.81       57.31     73.04 o 
  -7   3  27        1.74       24.89     63.08 o 
  -6   3  27       11.76      137.08     74.10 o 
  -5   3  27       13.63       33.11    121.92 o 
  -4   3  27       16.53       10.70     64.99 o 
 -18   4  27     3000.97     2853.65    290.46 o 
 -17   4  27     1194.66     1282.68    211.50 o 
 -16   4  27     2693.66     2706.04    271.62 o 
 -15   4  27     1828.73     1773.68    166.76 o 
 -14   4  27     3083.70     2983.06    152.04 o 
 -13   4  27      598.40      567.32     87.10 o 
 -12   4  27     1727.20     1923.99    127.79 o 
 -11   4  27     1233.81     1203.54    136.93 o 
 -10   4  27     2743.03     2450.82    180.88 o 
  -9   4  27     1123.67     1299.89    145.24 o 
  -8   4  27     1783.89     1814.69    165.25 o 
  -7   4  27     1544.46     1509.58    193.15 o 
  -6   4  27     1744.93     1673.99    160.96 o 
 -16   5  27     1580.17     1439.22    234.51 o 
 -15   5  27      905.37     1115.35    141.46 o 
 -14   5  27     1924.74     1840.38    131.42 o 
 -13   5  27     1699.15     1872.54    162.84 o 
 -12   5  27     1210.63     1414.60    150.62 o 
 -11   5  27     2072.64     2160.19    176.62 o 
 -10   5  27     1536.23     1663.62    251.87 o 
  -9   5  27     1226.95     1274.94    179.36 o 
  -8   5  27     1278.71     1345.71    169.05 o 
 -20   0  28      358.67      425.58    150.99 o 
 -19   0  28     2644.32     3193.71    293.44 o 
 -18   0  28      178.40      272.41    122.02 o 
 -17   0  28     2504.19     2766.75    257.53 o 
 -16   0  28      691.67      707.71    152.77 o 
 -15   0  28     4220.04     4961.10    310.90 o 
 -14   0  28     1096.12     1425.93    200.39 o 
 -13   0  28     5587.38     5884.67    349.79 o 
 -12   0  28     1522.79     1881.07    224.40 o 
 -11   0  28     7090.33     6941.37    379.55 o 
 -10   0  28     1352.34     1368.59    202.77 o 
  -9   0  28     1487.82     1787.62    230.94 o 
  -8   0  28     2951.56     3079.83    279.15 o 
  -7   0  28     1848.90     2314.98    255.15 o 
  -6   0  28      665.40      773.38    172.21 o 
  -5   0  28     2677.75     2532.04    271.02 o 
 -19   1  28     1964.48     1653.41    155.69 o 
 -18   1  28       52.76       61.32     68.06 o 
 -17   1  28     1605.30     1459.57    142.03 o 
 -16   1  28       40.09       17.06     78.57 o 
 -15   1  28      991.09     1127.69    102.78 o 
 -14   1  28      668.96      614.94    106.62 o 
 -13   1  28     2370.71     1980.92    154.81 o 
 -12   1  28      463.63      404.33     97.46 o 
 -11   1  28     2624.80     2248.20    168.10 o 
 -10   1  28      107.63      162.81     84.35 o 
  -9   1  28     1753.08     2036.35    396.21 o 
  -8   1  28       57.31        8.69     73.67 o 
  -7   1  28     1301.73     1119.82    251.78 o 
  -6   1  28       21.35       -9.34     75.99 o 
  -5   1  28     1124.60      862.07    135.29 o 
 -19   2  28      180.81       41.74     69.23 o 
 -18   2  28     1631.83     1490.61    213.48 o 
 -17   2  28      331.67      231.54    122.22 o 
 -16   2  28     3629.09     3232.40    266.26 o 
 -15   2  28        5.55       54.41     53.87 o 
 -14   2  28     2230.84     2503.34    211.44 o 
 -13   2  28      125.33      124.02     82.07 o 
 -12   2  28     2464.59     2386.74    170.07 o 
 -11   2  28      691.26      482.51    179.26 o 
 -10   2  28     2459.48     2563.18    182.15 o 
  -9   2  28       20.82       75.88     76.36 o 
  -8   2  28     1576.48     1413.40    294.63 o 
  -7   2  28       37.42       39.44     72.43 o 
  -6   2  28     1760.48     1266.91    169.54 o 
  -5   2  28      204.73       59.11    132.04 o 
 -18   3  28     5521.61     5437.87    373.99 o 
 -17   3  28      139.56      373.20    144.24 o 
 -16   3  28     6926.73     7499.48    419.82 o 
 -15   3  28      731.09      874.07     99.31 o 
 -14   3  28     4905.79     5028.99    337.12 o 
 -13   3  28      638.62     1088.65    105.56 o 
 -12   3  28     5522.01     5470.68    244.37 o 
 -11   3  28      346.33      780.18    121.51 o 
 -10   3  28     6262.07     6341.66    269.29 o 
  -9   3  28      383.37      395.29    101.01 o 
  -8   3  28     7477.26     7347.61    295.23 o 
  -7   3  28      516.81      731.78    127.66 o 
  -6   3  28     5098.71     5410.69    256.81 o 
 -17   4  28      142.04      129.95    129.36 o 
 -16   4  28     1966.37     1974.52    245.62 o 
 -15   4  28       25.72       45.91     61.29 o 
 -14   4  28     1556.40     1470.13    119.68 o 
 -13   4  28       12.40       45.09     63.81 o 
 -12   4  28     2424.02     2234.96    176.48 o 
 -11   4  28       63.45      110.38     83.74 o 
 -10   4  28     1397.58     1215.46    146.16 o 
  -9   4  28      179.68      127.41    100.35 o 
  -8   4  28      753.80      752.24    143.91 o 
 -14   5  28      172.36      312.27     81.96 o 
 -13   5  28      564.23      629.11     97.96 o 
 -12   5  28       95.90      244.47     99.20 o 
 -11   5  28     1165.59      913.72    143.45 o 
 -19   1  29      695.19      688.63    117.23 o 
 -18   1  29     1274.12     1814.21    227.37 o 
 -17   1  29     1403.20      974.56    178.76 o 
 -16   1  29     1417.26     1371.37    198.80 o 
 -15   1  29     1446.71     1399.35    139.18 o 
 -14   1  29     1478.91     1680.53    311.69 o 
 -13   1  29     1595.46     1827.94    154.11 o 
 -12   1  29     1835.43     2014.29    167.45 o 
 -11   1  29     1149.66     1385.10    167.55 o 
 -10   1  29     1882.67     1859.78    166.80 o 
  -9   1  29     1544.44     1264.35    146.04 o 
  -8   1  29     1557.59     1592.35    227.57 o 
  -7   1  29      873.82      996.59    139.74 o 
  -6   1  29     1480.21     1576.53    158.58 o 
 -18   2  29      400.63      467.24    144.44 o 
 -17   2  29     2957.01     3457.99    290.46 o 
 -16   2  29      688.87      693.22    181.54 o 
 -15   2  29     2928.60     3051.58    167.40 o 
 -14   2  29     1469.44     1734.46    258.52 o 
 -13   2  29     2912.58     3168.56    194.22 o 
 -12   2  29     1466.54     1316.84    143.91 o 
 -11   2  29     2475.70     2713.39    188.83 o 
 -10   2  29     1312.04     1450.01    243.74 o 
  -9   2  29     1594.13     1784.75    165.74 o 
  -8   2  29      620.22      683.01    130.75 o 
  -7   2  29     1930.42     2114.72    176.84 o 
 -17   3  29      132.75      222.81    122.02 o 
 -16   3  29       10.40      132.63     78.59 o 
 -15   3  29       39.33       21.16     63.82 o 
 -14   3  29       10.13       -6.16     71.43 o 
 -13   3  29       35.40       83.41     78.79 o 
 -12   3  29       60.88       71.08     77.34 o 
 -11   3  29       35.02      -20.29     72.44 o 
 -10   3  29      105.77       15.48     78.27 o 
  -9   3  29       38.91       48.11     96.75 o 
  -8   3  29        6.90      -35.08     92.94 o 
 -15   4  29     2437.70     2297.27    145.02 o 
 -14   4  29      576.36      643.12     95.10 o 
 -13   4  29     1710.02     1704.39    164.64 o 
 -12   4  29      430.48      482.45    114.29 o 
 -11   4  29     2012.11     1930.05    178.23 o 
 -10   4  29      833.36      974.11    183.62 o 
 -16   0  30     1082.06     1316.81    200.59 o 
 -15   0  30     2494.91     2612.98    252.97 o 
 -14   0  30     1628.57     1643.78    222.01 o 
 -13   0  30     2275.87     2429.86    256.54 o 
 -12   0  30     1825.80     1813.61    232.53 o 
 -11   0  30     1152.17     1129.52    203.76 o 
 -10   0  30      971.35     1265.03    208.92 o 
  -9   0  30     1911.85     1776.12    256.14 o 
  -8   0  30     1130.16     1432.48    247.21 o 
 -18   1  30     2536.84     2593.54    265.66 o 
 -16   1  30     2548.79     2485.01    247.81 o 
 -15   1  30       99.20      150.53     87.44 o 
 -14   1  30     2647.78     2809.55    189.03 o 
 -13   1  30      348.20      191.77     87.77 o 
 -12   1  30     3360.16     3445.17    319.63 o 
 -11   1  30       61.33      116.98     84.98 o 
 -10   1  30     1648.39     1813.52    168.68 o 
  -9   1  30      164.17      179.09    106.99 o 
  -8   1  30     1425.99     1705.67    382.62 o 
 -17   2  30     2253.87     1899.52    231.93 o 
 -16   2  30       64.14      248.20    129.36 o 
 -15   2  30     2688.27     2748.53    185.65 o 
 -14   2  30        4.20       68.24     79.94 o 
 -13   2  30     3738.17     3505.61    208.88 o 
 -12   2  30        2.23        3.72     75.40 o 
 -11   2  30     4780.43     4060.67    246.72 o 
 -10   2  30      263.89      314.37    115.64 o 
  -9   2  30     3283.20     3057.57    223.96 o 
 -15   3  30     1355.84     1457.48    153.62 o 
 -14   3  30      449.75      725.55    125.24 o 
 -13   3  30      727.10      832.07    232.03 o 
 -12   3  30      288.87      470.18    166.46 o 
 -11   3  30     1467.61     1366.67    165.86 o 
 -16   1  31     3105.63     3211.87    197.94 o 
 -15   1  31      369.89      306.35     99.86 o 
 -14   1  31     3537.78     3999.23    225.56 o 
 -13   1  31      527.64      592.87    129.56 o 
 -12   1  31     2629.25     2461.53    193.13 o 
 -11   1  31      492.70      294.42    117.77 o 
 -14   2  31      462.44      673.90    121.12 o 
 -13   2  31     1540.98     1739.63    167.44 o 
                                                 
